# Supplementary material for: Circulating exo-miR-154-5p regulates vascular dementia through endothelial progenitor cell-mediated angiogenesis
Source: Front Cell Neurosci. 2022 Jul 29;16:881175. doi: 10.3389/fncel.2022.881175 (PMC9372489; doi:10.3389/fncel.2022.881175)
Supplement: Supplementary file 2 [file Data_Sheet_4.XLSX]

## Sheet: Sheet1
Fig1C
Exosome size (nm)	Exosome concentration (106 particles per ml)
15	0.185958
30	0.324566
45	3.34726
60	8.18889
75	19.3397
90	28
105	31.5623
120	29.2
135	23.4907
150	16.5622
165	10.1143
180	6.45235
195	2.84321
210	2.43568
225	1.02344
240	0.713454
255	0.123243
Fig2A
Total miRNA	598
Unchanged	287
Up-regulated	197
Down-regulated	114
Fig2D Change of exosomal miR-154-5p (Fold of Control)			Fig2E Change of exosomal miR-1294			Fig2F Change of exosomal miR-132-5p			Fig2G Change of exosomal miR-155-5p
Control	VaD		Control	VaD		Control	VaD		Control	VaD
0.71	8.53		0.58	1.14		0.83	1.11		0.82	1.13
0.81	4.26		0.59	1.32		1.01	0.92		1.26	1.02
0.73	3.43		0.72	0.97		0.38	0.89		0.68	0.92
0.82	3.12		0.72	3.11		2.21	1.03		0.92	1.31
2.58	10.62		2.98	1.32		0.53	1.32		0.87	1.12
0.8	2.66		0.71	1.07		0.71	2.34		0.91	1.14
0.73	1.08		3.21	1.14		0.48	1.14		0.95	3.07
0.82	1.76		0.72	5.23		0.77	0.82		1.22	0.82
1.02	3.87		0.63	4.01		0.61	0.76		0.74	0.81
0.82	5.12		0.73	1.76		0.52	0.94		0.83	0.94
0.79	3.54		0.66	2.45		0.66	1.42		0.89	1.2
2.22	2.02		1.69	2.76		0.71	1.22		0.93	1.08
0.71	1.86		1.61	6.87		4.03	1.04		1.99	1.03
3.01	1.33		0.93	1.04		3.76	1.04		0.57	2.42
2.19	1.29		2.15	1.11		0.53	1.12		2.02	0.92
	1.17			1.07			0.76			0.96
	1.29			2.31			0.89			0.89
	1.21			2.98			0.75			0.99
	1.48			2.04			0.93			0.81
	1.41			1.11			0.83			1.53
	1.22			1.23			0.86			0.88
	1.32			1.33			0.81			0.82
	1.23			1.19			0.94			1.99
Fig3A Escape latency (s)
	Sham						VaD
day 1	47	60	54	56	45	53	60	52	54	60	49	55
day 2	32	21	40	25	27	33	44	57	48	45	49	41
day 3	18	20	25	16	27	29	42	33	35	44	51	38
day 4	16	14	22	15	23	21	35	45	40	42	41	36
Fig3C Quadrant time (%)			Fig3D Number of apoptotic neuron (fold of sham)			Fig3G Neuron density	Cortex		CA1		CA3		DG
Sham	VaD		Sham	VaD			Sham	VaD	Sham	VaD	Sham	VaD	Sham	VaD
35	19		0.87	3.74			1702	998	443	202	514	336	702	412
42	22		0.95	5.22			1658	1021	402	233	533	376	662	326
31	27		1.14	4.37			1821	972	384	128	526	313	619	452
37	21		1.21	4.17			1802	1047	391	173	558	301	683	477
33	30		0.89	5.03			1697	1163	421	142	486	388	732	358
36	18		0.94	3.93			1733	1129	353	155	492	306	655	381
Fig3I Cerebral blood velocity
Time (S)	Sham			VaD
1	272.3	288.3	245.3	155.2	162.6	113.5
2	272.3	288.3	245.3	155.2	162.1	113.5
3	272.3	288.3	245.3	155.5	162.6	113.5
4	274.5	288.3	245.3	155.3	162.6	113.2
5	274.5	292.5	245.5	155.5	162.6	113.3
6	274.5	292.3	245.6	155.5	162.5	113.1
7	274.3	292.3	245.4	155.5	162.6	113.5
8	274.1	292.1	245.3	155.4	162.6	113.5
9	274.1	292.1	245.3	155.3	162.4	113.5
10	274.2	292.3	245.7	155.2	162.6	113.4
11	274.3	292.2	245.5	155.1	162.2	113.7
12	274.3	292.3	245.3	155.1	162.4	113.8
13	274.3	292.3	245.3	155.1	162.2	113.8
14	274.2	292.1	245.3	155.1	162.3	113.8
15	274.3	292.3	245.3	155.1	162.2	113.8
Fig4B Tube number				Fig4D Migration numbers				Fig4F Adhesion numbers
Sham	VaD	VaD+miR 154i		Sham	VaD	VaD+miR 154i		Sham	VaD	VaD+miR 154i
37	12	24		152	32	78		192	64	114
33	17	19		131	41	102		203	52	152
41	9	27		109	28	68		187	87	136
38	15	31		125	25	83		211	51	138
43	13	22		128	46	74		226	75	141
36	10	25		119	37	91		205	72	127
Fig4G VEGF concentrate in EPC (pg/ml)				Fig4H SDF-1a concentrate in EPC (fold of sham)				Fig4I Relative mRNA level of ICAM-1 (fold of sham)
Sham	VaD	VaD+miR 154i		Sham	VaD	VaD+miR 154i		Sham	VaD	VaD+miR 154i
542.1	304.1	356.4		1.09	0.74	0.86		0.87	2.25	1.73
567.7	311.6	373.2		1.21	0.62	0.94		0.89	2.63	1.88
509.2	297.4	368.4		0.82	0.81	0.79		1.14	2.41	1.65
511.6	343.7	391.1		0.95	0.77	0.83		0.95	2.57	1.97
573.7	306.1	399.7		0.83	0.65	0.97		1.12	2.38	1.92
525.8	326.5	347.3		1.11	0.59	0.81		1.03	2.29	1.67
Fig4J Relative mRNA level of VCAM-1 (fold of sham)				Fig4K Relative mRNA level of MCP-1 (fold of sham)				Fig4L SOD (U/mg protein)				Fig4N Positive cells of DHE
Sham	VaD	VaD+miR 154i		Sham	VaD	VaD+miR 154i		Sham	VaD	VaD+miR 154i		Sham	VaD	VaD+miR 154i
0.97	2.67	1.87		0.93	1.94	1.36		86	71	83		1	23	13
1.15	2.77	1.95		1.21	1.82	1.53		97	68	91		3	19	8
0.87	2.54	2.01		1.14	1.88	1.58		91	62	88		2	26	11
0.94	2.49	1.72		0.88	1.97	1.44		93	77	79		9	31	16
1.13	2.62	1.66		1.02	1.79	1.42		88	74	82		1	18	5
0.96	2.58	1.85		0.91	1.84	1.39		82	70	90		4	28	12
Fig5B Tube number			Fig5D Migration numbers			Fig5F Adhesion numbers
NC	miR154-5p		NC	miR154-5p		NC	miR154-5p
24	12		98	35		215	105
21	8		102	51		209	141
26	9		89	49		178	125
28	13		86	32		194	96
20	15		94	43		225	94
30	5		100	37		204	108
Table1 The demographic and identity of clinical samples
	Age		Sex		MMSE score		CDR score		BMI (kg/m2)		Hypertension		Diabetes		Cardiovascular disease
Patients number	Ctrl	VaD	Ctrl	VaD	Ctrl	VaD	Ctrl	VaD	Ctrl	VaD	Ctrl	VaD	Ctrl	VaD	Ctrl	VaD
1	49	72	F	F	N/A	12	N/A	0.5	22.54	24.56	1	1	1	1	1	1
2	66	76	M	M	N/A	14	N/A	2	26.87	28.42	1	1	1	1	1	1
3	54	81	M	F	N/A	16	N/A	3	27.12	25.42	1	1	0	1	1	1
4	54	84	F	M	N/A	15	N/A	3	30.61	25.73	1	1	0	1	0	1
5	80	70	M	F	N/A	11	N/A	1	25.72	23.84	1	1	0	1	0	1
6	51	77	M	F	N/A	17	N/A	2	26.12	25.12	1	1	0	1	0	1
7	63	69	M	M	N/A	12	N/A	1	27.18	29.22	1	1	0	1	0	1
8	78	73	F	F	N/A	13	N/A	2	25.52	24.91	1	1	0	0	0	1
9	82	73	F	F	N/A	13	N/A	2	27.51	26.36	0	1	0	0	0	0
10	84	72	M	M	N/A	12	N/A	0.5	23.61	24.19	0	1	0	0	0	0
11	79	84	F	M	N/A	19	N/A	3	21.56	28.41	0	1	0	0	0	0
12	86	73	F	F	N/A	14	N/A	3	27.15	20.56	0	1	0	0	0	0
13	89	71	F	F	N/A	12	N/A	0.5	29.58	24.91	0	1	0	0	0	0
14	67	80	F	F	N/A	16	N/A	2	21.53	29.16	0	1	0	0	0	0
15	75	72	M	M	N/A	17	N/A	3	26.19	29.31	0	1	0	0	0	0
16	78	68	F	M	N/A	15	N/A	0.5	25.21	26.16	0	1	0	0	0	0
17	74	65	M	F	N/A	14	N/A	1	28.31	22.61	0	1	0	0	0	0
18	68	71	F	M	N/A	13	N/A	0.5	24.17	30.73	0	0	0	0	0	0
19	82	72	M	F	N/A	13	N/A	2	27.79	27.62	0	0	0	0	0	0
20	77	85	F	F	N/A	20	N/A	3	30.05	28.64	0	0	0	0	0	0
21	80	88	M	F	N/A	21	N/A	3	28.35	28.67	0	0	0	0	0	0
22	74	80	F	F	N/A	17	N/A	2	26.51	24.03	0	0	0	0	0	0
23		76		M		14		1		27.35		0		0		0
24		75		M		15		1		28.19		0		0		0
25		69		F		18		2		25.14		0		0		0
26		72		F		17		2		26.04		0		0		0
27		75		M		19		3		27.03		0		0		0
28		73		M		17		2		28.13		0		0		0
29		81		M		18		2		30.93		0		0		0
30		82		M		16		2		26.53		0		0		0
Table3 The up-regulated miRNAs
Has-miR-154-5p		Has-miR-1294		Has-miR-132-5p		Has-miR-155-5p
Ctrl	VaD	Ctrl	VaD	Ctrl	VaD	Ctrl	VaD
0	6.066	0	2.022	0	1.257	8.349	5.465
0	13.395	0	3.697	3.458	6.91	0	8.243
0	3.97	0	2.854	0	5.397	1.723	8.685
0	0	0.094	0	0	5.556	5.063	17.007
0	0	0	2.344	0.073	0	5.338	8.846
0.524	6.002	2.043	6.595	3.039	6.966	2.672	15.71
2.323	4.473	0	1.202	0	3.071	9.669	28.241
STable1 The demographic and identity of clinical samples
	Age		Sex		BMI (kg/m2)		Hypertension		Diabetes		Cardiovascular disease
Patients number	Young	Elder	Young	Elder	Young	Elder	Young	Elder	Young	Elder	Young	Elder
1	27	49	F	F	23.01	22.54	0	1	0	1	0	1
2	31	66	F	M	19.62	26.87	0	1	0	1	0	1
3	35	54	M	M	17.84	27.12	0	1	0	0	0	1
4	22	54	M	F	22.91	30.61	0	1	0	0	0	0
5	26	80	M	M	25.93	25.72	1	1	0	0	1	0
6	28	51	M	M	26.13	26.12	0	1	1	0	0	0
7	23	63	M	M	24.73	27.18	0	1	0	0	0	0
8	25	78	M	F	23.06	25.52	0	1	0	0	0	0
9	32	82	F	F	23.58	27.51	0	0	0	0	0	0
10	24	84	F	M	22.73	23.61	0	0	0	0	0	0
11	26	79	F	F	21.42	21.56	0	0	0	0	0	0
12	28	86	M	F	26.04	27.15	0	0	0	0	0	0
13		89		F		29.58		0		0		0
14		67		F		21.53		0		0		0
15		75		M		26.19		0		0		0
16		78		F		25.21		0		0		0
17		74		M		28.31		0		0		0
18		68		F		24.17		0		0		0
19		82		M		27.79		0		0		0
20		77		F		30.05		0		0		0
21		80		M		28.35		0		0		0
22		74		F		26.51		0		0		0
SFig1A Change of exosomal miR-154-5p (Fold of Control)			SFig1B Change of exosomal miR-1294			SFig1C Change of exosomal miR-132-5p			SFig1D Change of exosomal miR-155-5p
Young	Elder		Young	Elder		Young	Elder		Young	Elder
0.83	0.71		0.67	0.58		0.67	0.83		0.89	0.82
0.79	0.81		0.84	0.59		2.31	1.01		0.71	1.26
1.24	0.73		2.08	0.72		1.98	0.38		1.52	0.68
1.06	0.82		1.19	0.72		0.57	2.21		1.94	0.92
0.87	2.58		1.45	2.98		0.86	0.53		0.89	0.87
0.95	0.8		0.55	0.71		0.95	0.71		0.67	0.91
2.05	0.73		0.52	3.21		1.09	0.48		1.08	0.95
2.34	0.82		1.72	0.72		1.33	0.77		1.24	1.22
1.78	1.02		1.48	0.63		1.28	0.61		1.55	0.74
0.87	0.82		1.69	0.73		3.04	0.52		0.76	0.83
1.24	0.79		0.94	0.66		1.76	0.66		0.85	0.89
1.18	2.22		0.87	1.69		0.73	0.71		0.57	0.93
	0.71			1.61			4.03			1.99
	3.01			0.93			3.76			0.57
	2.19			2.15			0.53			2.02
SFig2A MDA (nmol/mL)			SFig2B SOD (U/mL)			SFig2C GSH-PX
Sham	VaD		Sham	VaD		Sham	VaD
5.38	7.51		345.3	246.7		2871.2	2536.2
5.05	8.69		361.5	255.3		3013.4	2443.9
5.04	8.02		329.4	217.4		2965.3	2415.3
5.33	7.32		302.7	274.7		2897.9	2229.5
5.51	6.94		307.5	301.6		3106.1	2218.7
4.02	7.73		377.1	265.3		2945.3	2707.4
SFig2D IL-1b (pg/mg protein)			SFig2E TNF-a (pg/mg protein)			SFig2F MPO (U/mg protein)
Sham	VaD		Sham	VaD		Sham	VaD
9.23	74.21		109.5	272.1		5.21	33.76
13.41	58.17		132.2	248.5		3.05	18.21
8.92	49.82		117.2	255.3		2.73	22.54
12.19	76.18		126.8	282.6		6.11	27.63
14.77	45.34		141.5	207.6		4.43	38.94
17.23	59.17		104.7	251.6		5.06	42.78
SFig2H Iba-1-positive cells (cell/mm2)			SFig2I Relative expression of miR-154-5p (fold of sham)
Sham	VaD		Hippocampus		Cortex		BM-EPCs
418	726		Sham	VaD	Sham	VaD	Sham	VaD
368	937		1.04	4.02	1.13	11.02	1.09	5.27
327	1204		0.86	3.26	1.03	10.53	1.12	4.15
406	884		1.11	3.75	0.84	10.76	0.82	5.31
493	772
455	1012
