# Supplementary material for: Circulating exo-miR-154-5p regulates vascular dementia through endothelial progenitor cell-mediated angiogenesis
Source: Front Cell Neurosci. 2022 Jul 29;16:881175. doi: 10.3389/fncel.2022.881175 (PMC9372489; doi:10.3389/fncel.2022.881175)
Supplement: Supplementary file 3 [file Data_Sheet_5.ZIP]

Archive with 6 entries (6 files):
- Alix-band.tif
- AMPKa2-band.tif
- CD63-band.tif
- CD9-band.tif
- GAPDH for AMPKa2-band.tif
- GAPDH-band.tif
