# Supplementary material for: Circulating exo-miR-154-5p regulates vascular dementia through endothelial progenitor cell-mediated angiogenesis
Source: Front Cell Neurosci. 2022 Jul 29;16:881175. doi: 10.3389/fncel.2022.881175 (PMC9372489; doi:10.3389/fncel.2022.881175)
Supplement: Supplementary file 4 [file Table_1.XLSX]

## Sheet: Sheet1
st_rnaid	rna_id	gene_id	exp_C1	exp_C2	exp_C3	exp_C4	exp_C5	exp_C6	exp_C7	exp_V1	exp_V2	exp_V3	exp_V4	exp_V5	exp_V6	exp_V7	read_count_C1	read_count_C2	read_count_C3	read_count_C4	read_count_C5	read_count_C6	read_count_C7	read_count_V1	read_count_V2	read_count_V3	read_count_V4	read_count_V5	read_count_V6	read_count_V7	average_exp_Control	average_exp_VD	average_read_count_Control	average_read_count_VD
S9606_3	hsa-miR-140-5p	NA	7.55	5.156	4.991	0	7.092	3.039	35.849	11.149	19.275	10.856	0	0	0	6.61	104	82	84	0	97	58	571	204	318	175	0	0	0	99	9.097	6.841	142.286	113.714
S9606_5	hsa-miR-133a-3p	NA	0.218	2.201	0	1.969	0.073	0.157	2.825	0	0	0	0	0	0	0	3	35	0	21	1	3	45	0	0	0	0	0	0	0	1.063	0	15.429	0
S9606_1346	hsa-miR-487a-3p	NA	0	0	0	0	0	0.052	2.637	0	0	0	0	0	0	0	0	0	0	0	0	1	42	0	0	0	0	0	0	0	0.384	0	6.143	0
S9606_690	hsa-miR-502-3p	NA	0	0	7.368	0	0	0	2.888	0	0.121	0	0	0	0	0	0	0	124	0	0	0	46	0	2	0	0	0	0	0	1.465	0.017	24.286	0.286
S9606_1347	hsa-miR-30d-5p	NA	194.78	195.669	64.707	12.939	6.434	134.176	245.67	135.594	141.47	241.195	201.165	36.972	130.052	181.198	2683	3112	1089	138	88	2561	3913	2481	2334	3888	2969	489	1755	2714	122.054	152.521	1940.57	2375.71
S9606_2024	hsa-miR-4754	NA	0	0	0	0	0	0	0	0.055	2.97	0	0	0	0	0	0	0	0	0	0	0	0	1	49	0	0	0	0	0	0	0.432	0	7.143
S9606_15	hsa-miR-1250-5p	NA	0	0	0	0	0	0	0	0	0	0	0.136	4.536	0	0	0	0	0	0	0	0	0	0	0	0	2	60	0	0	0	0.667	0	8.857
S9606_693	hsa-miR-3064-5p	NA	0	0	0	0	0	0.157	4.018	0	0	0	0	0	0	0	0	0	0	0	0	3	64	0	0	0	0	0	0	0	0.596	0	9.571	0
S9606_2026	hsa-miR-490-5p	NA	6.026	6.539	7.427	0.094	10.017	0.052	0	5.356	379.436	20.224	13.483	0.151	5.187	6.009	83	104	125	1	137	1	0	98	6260	326	199	2	70	90	4.308	61.407	64.429	1006.43
S9606_1355	hsa-miR-3690	NA	0	7.922	0	0	0	0	0	0	0	0	0	0	0	0	0	126	0	0	0	0	0	0	0	0	0	0	0	0	1.132	0	18	0
S9606_17	hsa-miR-381-3p	NA	0	0	0	0	0.146	0.052	0.251	0	9.456	0	0	0.076	0.074	3.872	0	0	0	0	2	1	4	0	156	0	0	1	1	58	0.064	1.925	1	30.857
S9606_2030	hsa-miR-4306	NA	0	0.063	0	0	0	0.052	7.408	0	0	0	0	0	0	0	0	1	0	0	0	1	118	0	0	0	0	0	0	0	1.075	0	17.143	0
S9606_694	hsa-miR-889-5p	NA	0	0	0	0	0	0.052	0	0	2.425	0	0	0	0	0	0	0	0	0	0	1	0	0	40	0	0	0	0	0	0.007	0.346	0.143	5.714
S9606_697	hsa-miR-4755-5p	NA	0	0	0	0	0	0	0	0.547	1.455	0	0	0	0	0	0	0	0	0	0	0	0	10	24	0	0	0	0	0	0	0.286	0	4.857
S9606_2033	hsa-miR-365b-5p	NA	0	0	0	0	0	0	0	0	0	0	0.136	9.224	0.889	0	0	0	0	0	0	0	0	0	0	0	2	122	12	0	0	1.464	0	19.429
S9606_700	hsa-miR-192-3p	NA	0	2.138	0	0	0	0	0	0	0	0	0	0	0	0	0	34	0	0	0	0	0	0	0	0	0	0	0	0	0.305	0	4.857	0
S9606_21	hsa-miR-374b-3p	NA	2.686	0	0	0	0	0	0	2.295	0	0	0	4.007	0.074	0.668	37	0	0	0	0	0	0	42	0	0	0	53	1	10	0.384	1.006	5.286	15.143
S9606_2037	hsa-miR-3127-5p	NA	0	0	0	0	0	0	0	0	5.879	0	0	0	0	0	0	0	0	0	0	0	0	0	97	0	0	0	0	0	0	0.84	0	13.857
S9606_2038	hsa-miR-185-5p	NA	244.8	126.317	269.347	10.876	24.129	180.963	254.02	20.713	199.295	278.168	194.186	130.65	126.421	322.472	3372	2009	4533	116	330	3454	4046	379	3288	4484	2866	1728	1706	4830	158.636	181.701	2551.43	2754.43
S9606_1361	hsa-miR-17-5p	NA	10.164	5.596	0	8.345	0.292	9.955	9.857	6.066	3.091	6.39	6.504	0	0.296	4.206	140	89	0	89	4	190	157	111	51	103	96	0	4	63	6.315	3.793	95.571	61.143
S9606_2041	hsa-miR-5698	NA	0	0	0	0	0	0	0	0.055	5.879	0	0	6.729	0	0	0	0	0	0	0	0	0	1	97	0	0	89	0	0	0	1.809	0	26.714
S9606_707	hsa-miR-222-5p	NA	0	0	0	0	0	0	3.579	0	0.909	0	0	0	0	0	0	0	0	0	0	0	57	0	15	0	0	0	0	0	0.511	0.13	8.143	2.143
S9606_1372	hsa-miR-92b-3p	NA	85.302	77.463	166.314	25.034	19.23	82.727	198.394	29.95	55.461	36.601	30.287	33.948	83.07	28.642	1175	1232	2799	267	263	1579	3160	548	915	590	447	449	1121	429	93.495	42.565	1496.43	642.714
S9606_710	hsa-miR-589-5p	NA	0	0	0	0	0.073	3.091	3.328	1.968	3.091	3.474	0	0.529	10.819	0	0	0	0	0	1	59	53	36	51	56	0	7	146	0	0.927	2.84	16.143	42.286
S9606_30	hsa-miR-103a-2-5p	NA	0	0	0	0	0	0	0	1.038	0	0	0	0	0	0	0	0	0	0	0	0	0	19	0	0	0	0	0	0	0	0.148	0	2.714
S9606_1378	hsa-miR-3187-3p	NA	0	10.312	0	0	0	0	3.328	2.35	0	0	0	0	0.074	9.748	0	164	0	0	0	0	53	43	0	0	0	0	1	146	1.948	1.739	31	27.143
S9606_720	hsa-miR-181a-2-3p	NA	24.756	17.228	38.92	9.657	0	3.039	28.943	13.171	30.125	18.114	0	14.592	25.418	12.952	341	274	655	103	0	58	461	241	497	292	0	193	343	194	17.506	16.339	270.286	251.429
S9606_719	hsa-miR-6529-5p	NA	0.145	0.126	0	0	0	0.052	0	0	0	0	0.203	0	0	0	2	2	0	0	0	1	0	0	0	0	3	0	0	0	0.046	0.029	0.714	0.429
S9606_722	hsa-miR-4732-3p	NA	206.904	154.234	233.042	7.688	22.228	245.143	120.104	191.777	131.59	180.958	152.585	66.006	136.87	211.509	2850	2453	3922	82	304	4679	1913	3509	2171	2917	2252	873	1847	3168	141.335	153.042	2314.71	2391
S9606_723	hsa-miR-335-3p	NA	2.178	7.608	0	0	0	1.048	5.274	2.131	17.214	1.551	0.068	0.151	1.63	0.935	30	121	0	0	0	20	84	39	284	25	1	2	22	14	2.301	3.383	36.429	55.286
S9606_1383	hsa-miR-377-5p	NA	0	0	0	0	0	0	0	0.055	2.546	0	0	0	0	0	0	0	0	0	0	0	0	1	42	0	0	0	0	0	0	0.371	0	6.143
S9606_726	hsa-miR-27a-5p	NA	0	5.659	0	0	0.073	2.567	5.776	0.109	5.455	6.017	0	1.966	7.633	2.27	0	90	0	0	1	49	92	2	90	97	0	26	103	34	2.011	3.35	33.143	50.286
S9606_727	hsa-miR-942-3p	NA	0	6.791	0	0	0	5.973	0	1.093	16.608	0	0	0	0	0	0	108	0	0	0	114	0	20	274	0	0	0	0	0	1.823	2.529	31.714	42
S9606_43	hsa-miR-6515-3p	NA	0	0	0	0	0	0	0	0	0	0	0	0	0	0.067	0	0	0	0	0	0	0	0	0	0	0	0	0	1	0	0.01	0	0.143
S9606_734	hsa-miR-517-5p	NA	0	3.584	0	0	0	0	0	0	0	0	0	0	0	0	0	57	0	0	0	0	0	0	0	0	0	0	0	0	0.512	0	8.143	0
S9606_2062	hsa-miR-450a-5p	NA	1.96	0	0	0	0	0.157	3.641	1.64	2.788	3.97	3.049	2.873	0	0	27	0	0	0	0	3	58	30	46	64	45	38	0	0	0.823	2.046	12.571	31.857
S9606_2065	hsa-miR-3163	NA	0	0	8.497	0	0	0	0	0	0	0	0	0	0	0	0	0	143	0	0	0	0	0	0	0	0	0	0	0	1.214	0	20.429	0
S9606_741	hsa-miR-18b-5p	NA	0.145	3.144	0	0	0	0	0	0	0	0	0.136	0	0	0	2	50	0	0	0	0	0	0	0	0	2	0	0	0	0.47	0.019	7.429	0.286
S9606_742	hsa-miR-18a-5p	NA	2.468	0.252	0	0	3.656	1.205	3.202	2.514	2.425	5.025	0	0	0	0.267	34	4	0	0	50	23	51	46	40	81	0	0	0	4	1.54	1.461	23.143	24.429
S9606_47	hsa-miR-3120-3p	NA	0.073	7.482	0	0	0	0	0	0	0	0	0	0	0	0	1	119	0	0	0	0	0	0	0	0	0	0	0	0	1.079	0	17.143	0
S9606_2070	hsa-miR-9-5p	NA	0	0.063	0.059	0	0	0.629	4.96	0	0	2.792	0.068	1.89	207.565	0	0	1	1	0	0	12	79	0	0	45	1	25	2801	0	0.816	30.331	13.286	410.286
S9606_50	hsa-miR-1306-5p	NA	4.646	0.126	0.059	0	0.073	2.829	2.637	1.804	0.121	2.916	0.068	5.444	0.074	2.737	64	2	1	0	1	54	42	33	2	47	1	72	1	41	1.482	1.88	23.429	28.143
S9606_53	hsa-miR-23a-3p	NA	1135.5	1265.88	860.092	196.895	171.169	366.588	1431.33	1034.03	2081.74	1014.9	801.205	787.303	738.296	282.747	15641	20133	14475	2100	2341	6997	22798	18920	34345	16360	11825	10413	9963	4235	775.35	962.89	12069.3	15151.6
S9606_2072	hsa-miR-378c	NA	0	0	0	0	0	0	0	0	0	0	0	6.2	0	0	0	0	0	0	0	0	0	0	0	0	0	82	0	0	0	0.886	0	11.714
S9606_55	hsa-miR-675-3p	NA	0	6.791	0	0	0	0	0	0	0	2.605	0	0	0	0	0	108	0	0	0	0	0	0	0	42	0	0	0	0	0.97	0.372	15.429	6
S9606_1398	hsa-miR-4732-5p	NA	1.815	16.285	17.053	0	0.292	11.736	0.188	8.089	8.425	11.911	13.145	22.607	13.783	7.745	25	259	287	0	4	224	3	148	139	192	194	299	186	116	6.767	12.243	114.571	182
S9606_746	hsa-miR-7-1-3p	NA	26.063	19.114	5.823	0	0.366	12.155	7.094	9.51	30.488	14.516	14.161	16.482	29.419	13.62	359	304	98	0	5	232	113	174	503	234	209	218	397	204	10.088	18.314	158.714	277
S9606_2076	hsa-miR-125a-5p	NA	3.485	6.288	10.042	0	0	0.157	14.691	7.214	17.76	8.933	0.068	4.461	8.448	0	48	100	169	0	0	3	234	132	293	144	1	59	114	0	4.952	6.698	79.143	106.143
S9606_56	hsa-miR-2110	NA	165.015	36.845	143.497	0.188	12.796	99.388	57.949	128.434	105.224	72.396	198.861	36.67	79.884	138.336	2273	586	2415	2	175	1897	923	2350	1736	1167	2935	485	1078	2072	73.668	108.543	1181.57	1689
S9606_751	hsa-miR-337-5p	NA	0	0	0	0	0	0	0	0	4.364	0	0	0	0	0	0	0	0	0	0	0	0	0	72	0	0	0	0	0	0	0.623	0	10.286
S9606_750	hsa-miR-6788-3p	NA	0	0	0	0	0	0	0	0	0	0.682	0	0	0	0	0	0	0	0	0	0	0	0	0	11	0	0	0	0	0	0.097	0	1.571
S9606_2077	hsa-miR-378e	NA	0.073	0	0	0	0	0	0	0	0	0	0	0	0	0.067	1	0	0	0	0	0	0	0	0	0	0	0	0	1	0.01	0.01	0.143	0.143
S9606_58	hsa-miR-483-3p	NA	3.267	0	0	0	0	0	0	0	0	0	0	2.193	0	0	45	0	0	0	0	0	0	0	0	0	0	29	0	0	0.467	0.313	6.429	4.143
S9606_753	hsa-miR-374a-5p	NA	0	0	6.298	0	0.731	7.806	0.063	5.629	4.667	0	0	0.076	6.077	1.736	0	0	106	0	10	149	1	103	77	0	0	1	82	26	2.128	2.598	38	41.286
S9606_754	hsa-miR-6513-3p	NA	0	0	0	0	0	1.362	0	0	0	0.062	3.117	0	3.483	0	0	0	0	0	0	26	0	0	0	1	46	0	47	0	0.195	0.952	3.714	13.429
S9606_59	hsa-miR-4659a-3p	NA	17.351	18.045	3.268	0	0.073	0.524	0	3.552	8.122	0	0	4.083	4.446	0	239	287	55	0	1	10	0	65	134	0	0	54	60	0	5.609	2.886	84.571	44.714
S9606_1405	hsa-miR-193a-5p	NA	5.663	17.92	5.051	20.158	0	1.519	2.951	6.121	5.819	19.665	14.906	4.915	2.445	0.2	78	285	85	215	0	29	47	112	96	317	220	65	33	3	7.609	7.725	105.571	120.857
S9606_61	hsa-miR-146a-5p	NA	2808.81	2354.82	1864.16	523.272	143.676	886.843	4311.25	1898.81	2163.99	1772.73	1632.22	1620.35	3190.47	848.708	38690	37452	31373	5581	1965	16927	68669	34743	35702	28576	24090	21431	43054	12712	1841.83	1875.33	28665.3	28615.4
S9606_63	hsa-miR-8485	NA	0	0	0	0	0	0	0	0.055	3.94	0	0	0	0	0	0	0	0	0	0	0	0	1	65	0	0	0	0	0	0	0.571	0	9.429
S9606_756	hsa-miR-28-3p	NA	66.5	91.673	56.329	0	16.086	39.137	104.91	62.304	118.074	63.773	49.394	84.983	75.586	26.372	916	1458	948	0	220	747	1671	1140	1948	1028	729	1124	1020	395	53.519	68.641	851.429	1054.86
S9606_760	hsa-miR-10a-5p	NA	185.778	413.282	371.132	40.41	22.886	95.301	352.966	161.499	406.408	251.245	227.928	217.297	269.145	91.601	2559	6573	6246	431	313	1819	5622	2955	6705	4050	3364	2874	3632	1372	211.679	232.16	3366.14	3564.57
S9606_65	hsa-miR-425-3p	NA	15.246	23.578	10.874	0	0.073	2.096	18.333	4.263	10.062	5.583	7.182	2.873	4.817	12.151	210	375	183	0	1	40	292	78	166	90	106	38	65	182	10.028	6.704	157.286	103.571
S9606_69	hsa-let-7a-3p	NA	6.243	3.332	20.381	0	0	0	0.063	4.427	3.091	2.605	2.642	6.805	5.113	2.671	86	53	343	0	0	0	1	81	51	42	39	90	69	40	4.288	3.908	69	58.857
S9606_71	hsa-miR-4488	NA	0	0	0	0	0.073	2.096	15.947	3.006	2.909	0	0.068	0	0	0	0	0	0	0	1	40	254	55	48	0	1	0	0	0	2.588	0.855	42.143	14.857
S9606_2087	hsa-miR-493-3p	NA	0	0	0	0	0	0.629	0	0.219	3.697	2.047	0	0	3.261	0	0	0	0	0	0	12	0	4	61	33	0	0	44	0	0.09	1.318	1.714	20.286
S9606_73	hsa-miR-10527-5p	NA	0	0	6.774	0	0.073	2.934	0	0	2.121	7.692	0	0.076	11.338	3.338	0	0	114	0	1	56	0	0	35	124	0	1	153	50	1.397	3.509	24.429	51.857
S9606_1416	hsa-miR-744-5p	NA	1.888	23.39	22.876	0.188	11.772	5.134	20.53	6.176	9.88	9.616	0.136	4.536	14.45	11.951	26	372	385	2	161	98	327	113	163	155	2	60	195	179	12.254	8.106	195.857	123.857
S9606_75	hsa-miR-532-3p	NA	0	13.267	0.059	0	0	0	0	0.055	0	0	0	0.076	0	14.087	0	211	1	0	0	0	0	1	0	0	0	1	0	211	1.904	2.031	30.286	30.429
S9606_2090	hsa-miR-99a-5p	NA	152.601	359.523	286.816	30.659	21.204	38.561	205.112	136.96	227.298	226.554	218.646	172.386	110.563	50.941	2102	5718	4827	327	290	736	3267	2506	3750	3652	3227	2280	1492	763	156.354	163.335	2466.71	2524.29
S9606_2091	hsa-miR-196a-5p	NA	8.204	0.314	0	0	22.74	0.576	7.66	0.109	2.061	4.467	0.136	8.014	0.222	0	113	5	0	0	311	11	122	2	34	72	2	106	3	0	5.642	2.144	80.286	31.286
S9606_76	hsa-miR-4747-5p	NA	0	0	0	0	0.073	1.1	0	0	0	0	0	0	0	2.938	0	0	0	0	1	21	0	0	0	0	0	0	0	44	0.168	0.42	3.143	6.286
S9606_77	hsa-miR-6813-3p	NA	0.799	0	0	0	0	0	0	0	0	0	0	0	0	0	11	0	0	0	0	0	0	0	0	0	0	0	0	0	0.114	0	1.571	0
S9606_1417	hsa-miR-26a-2-3p	NA	0	0	0	0	0	0	0	0	0	0	0	0	0.074	2.337	0	0	0	0	0	0	0	0	0	0	0	0	1	35	0	0.344	0	5.143
S9606_768	hsa-miR-4707-3p	NA	0	0	0	0	0	0	0	0.055	0	0	0	0	0	0	0	0	0	0	0	0	0	1	0	0	0	0	0	0	0	0.008	0	0.143
S9606_1418	hsa-miR-3605-3p	NA	18.44	7.797	0	0.188	0.219	7.335	38.8	1.312	7.274	5.893	9.011	4.839	3.853	13.82	254	124	0	2	3	140	618	24	120	95	133	64	52	207	10.397	6.572	163	99.286
S9606_78	hsa-miR-3150b-3p	NA	0	0	0	0	0	0	0	4.372	0	0.062	6.301	0	0	0	0	0	0	0	0	0	0	80	0	1	93	0	0	0	0	1.534	0	24.857
S9606_775	hsa-miR-490-3p	NA	0	0	0	0	0	0	0	0	3.212	0	0	0	0	0	0	0	0	0	0	0	0	0	53	0	0	0	0	0	0	0.459	0	7.571
S9606_2104	hsa-miR-4669	NA	0	0	0	0	0	0	0	0	0	5.335	0	0	0	0	0	0	0	0	0	0	0	0	0	86	0	0	0	0	0	0.762	0	12.286
S9606_1429	hsa-miR-202-5p	NA	0.581	2.704	5.169	0	0	0	0	0	0	0	0	0	0	0.067	8	43	87	0	0	0	0	0	0	0	0	0	0	1	1.208	0.01	19.714	0.143
S9606_1430	hsa-miR-378d	NA	0	0	0	0	0	0	0	0	0	0	0	0	0	0.067	0	0	0	0	0	0	0	0	0	0	0	0	0	1	0	0.01	0	0.143
S9606_2105	hsa-miR-497-5p	NA	3.63	0	0	0	0	1.1	6.529	0.055	2.303	0	0.068	0	4.076	0	50	0	0	0	0	21	104	1	38	0	1	0	55	0	1.609	0.929	25	13.571
S9606_780	hsa-miR-101-3p	NA	6.534	2.515	0	0	0	1.677	3.955	0	0	0	0.271	0	0	0	90	40	0	0	0	32	63	0	0	0	4	0	0	0	2.097	0.039	32.143	0.571
S9606_787	hsa-miR-193b-3p	NA	0	0	0	0	0	0	0	0.601	0	0	0	0	0	0	0	0	0	0	0	0	0	11	0	0	0	0	0	0	0	0.086	0	1.571
S9606_2112	hsa-miR-363-3p	NA	105.63	84.694	103.746	21.377	1.828	89.538	39.491	117.941	119.043	111.106	45.87	27.219	32.606	125.717	1455	1347	1746	228	25	1709	629	2158	1964	1791	677	360	440	1883	63.758	82.786	1019.86	1324.71
S9606_96	hsa-miR-579-5p	NA	0	0	0	0	0	2.253	0	1.148	0	0	0	0	0	0	0	0	0	0	0	43	0	21	0	0	0	0	0	0	0.322	0.164	6.143	3
S9606_97	hsa-miR-1306-3p	NA	2.323	3.961	0	0	0	0.786	0	1.913	1.758	3.412	0	0	0	3.138	32	63	0	0	0	15	0	35	29	55	0	0	0	47	1.01	1.46	15.714	23.714
S9606_1445	hsa-miR-205-5p	NA	0	0	0	0	0	0.21	0	0.984	0	0	0	0	0	0	0	0	0	0	0	4	0	18	0	0	0	0	0	0	0.03	0.141	0.571	2.571
S9606_101	hsa-miR-496	NA	2.541	5.596	0	0	0	0.052	4.458	3.279	8.91	0	0	0	4.002	0	35	89	0	0	0	1	71	60	147	0	0	0	54	0	1.807	2.313	28	37.286
S9606_102	hsa-miR-320c	NA	18.222	9.431	20.975	33.285	0.439	7.754	13.749	15.631	10.85	0.682	11.857	0.454	13.413	11.751	251	150	353	355	6	148	219	286	179	11	175	6	181	176	14.836	9.234	211.714	144.857
S9606_793	hsa-miR-5194	NA	0	0	0	0	0	0	0	0	5.455	0	0	0	0	0	0	0	0	0	0	0	0	0	90	0	0	0	0	0	0	0.779	0	12.857
S9606_1450	hsa-miR-6503-5p	NA	0	0	0	0	0	0	0	0	0	0	0	0	0	0.067	0	0	0	0	0	0	0	0	0	0	0	0	0	1	0	0.01	0	0.143
S9606_111	hsa-miR-424-3p	NA	0.145	13.896	22.579	0.094	0.366	15.98	19.212	4.864	23.639	1.923	10.096	0.151	10.597	3.472	2	221	380	1	5	305	306	89	390	31	149	2	143	52	10.324	7.82	174.286	122.286
S9606_2122	hsa-miR-493-5p	NA	2.541	9.871	0	0	0.073	0.629	4.772	5.629	90.798	8.499	0.203	14.214	20.897	4.073	35	157	0	0	1	12	76	103	1498	137	3	188	282	61	2.555	20.616	40.143	324.571
S9606_116	hsa-miR-3074-5p	NA	16.335	56.651	20.797	0.188	12.576	23.157	90.094	37.711	91.101	53.041	122.095	56.857	30.753	74.709	225	901	350	2	172	442	1435	690	1503	855	1802	752	415	1119	31.4	66.609	503.857	1019.43
S9606_2125	hsa-miR-629-5p	NA	1.307	0	0	0	0	0	0	0	0	0	0	0	0	0	18	0	0	0	0	0	0	0	0	0	0	0	0	0	0.187	0	2.571	0
S9606_2127	hsa-miR-4423-5p	NA	1.089	0	0	0	0	0	0	0	0	0	0	0	0	0	15	0	0	0	0	0	0	0	0	0	0	0	0	0	0.156	0	2.143	0
S9606_2126	hsa-miR-6776-3p	NA	0	0	0	0	0	0.943	0	0	0	0	0	0	0	0	0	0	0	0	0	18	0	0	0	0	0	0	0	0	0.135	0	2.571	0
S9606_1461	hsa-miR-3173-5p	NA	0	3.081	4.991	0	0	0.733	4.269	0.765	1.273	0.372	4.472	0.605	0.222	0.734	0	49	84	0	0	14	68	14	21	6	66	8	3	11	1.868	1.206	30.714	18.429
S9606_804	hsa-miR-24-3p	NA	552.687	704.963	216.167	82.321	174.825	278.098	1449.03	505.922	1005.93	584.5	292.296	285.797	563.263	1078.18	7613	11212	3638	878	2391	5308	23080	9257	16596	9422	4314	3780	7601	16149	494.013	616.555	7731.43	9588.43
S9606_2131	hsa-miR-181d-5p	NA	6.098	0	0	0	0.146	6.339	14.377	0.164	11.274	3.288	0.068	14.668	0	7.077	84	0	0	0	2	121	229	3	186	53	1	194	0	106	3.852	5.22	62.286	77.571
S9606_1465	hsa-miR-223-3p	NA	579.331	671.953	340.175	139.514	69.535	222.457	843.05	407.601	1093.94	1002.75	305.779	671.018	662.562	240.619	7980	10687	5725	1488	951	4246	13428	7458	18048	16164	4513	8875	8941	3604	409.431	626.323	6357.86	9657.57
S9606_1466	hsa-miR-142-5p	NA	19.456	14.964	6.714	0	1.316	32.64	48.782	17.817	50.915	46.03	10.096	0.076	4.891	23.968	268	238	113	0	18	623	777	326	840	742	149	1	66	359	17.696	21.97	291	354.714
S9606_1467	hsa-miR-6803-3p	NA	0.073	0.063	5.11	0	0	0	4.018	0.929	0.424	0	0	2.495	0	0.067	1	1	86	0	0	0	64	17	7	0	0	33	0	1	1.323	0.559	21.714	8.286
S9606_809	hsa-miR-598-3p	NA	6.389	3.647	5.942	0	0.146	0.576	0	0.055	3.091	0	0	0	0.222	1.202	88	58	100	0	2	11	0	1	51	0	0	0	3	18	2.386	0.653	37	10.429
S9606_2137	hsa-miR-22-5p	NA	0	0	0	0	0	0.629	0	0	0	0	0	0	0	0	0	0	0	0	0	12	0	0	0	0	0	0	0	0	0.09	0	1.714	0
S9606_123	hsa-miR-486-3p	NA	51.254	14.273	45.396	0.094	0.366	22.843	78.479	26.288	32.064	21.278	68.297	20.187	8.818	40.059	706	227	764	1	5	436	1250	481	529	343	1008	267	119	600	30.386	30.999	484.143	478.143
S9606_124	hsa-miR-4525	NA	0	0	0	0	0.292	3.405	0	2.295	0	0	0	0	0	0	0	0	0	0	4	65	0	42	0	0	0	0	0	0	0.528	0.328	9.857	6
S9606_126	hsa-miR-449a	NA	3.194	4.716	0	0	0	1.048	3.139	1.202	1.758	0	0	0	0.074	0	44	75	0	0	0	20	50	22	29	0	0	0	1	0	1.728	0.433	27	7.429
S9606_812	hsa-miR-134-5p	NA	0	0	4.1	0	0	0.157	3.516	0.109	9.637	0	0	7.41	3.779	0	0	0	69	0	0	3	56	2	159	0	0	98	51	0	1.11	2.991	18.286	44.286
S9606_130	hsa-miR-766-3p	NA	15.463	6.288	0	15.658	13.965	5.973	15.005	6.121	15.699	25.869	0.203	2.041	30.383	5.608	213	100	0	167	191	114	239	112	259	417	3	27	410	84	10.336	12.275	146.286	187.429
S9606_132	hsa-miR-487b-3p	NA	8.639	8.048	0	0	0	2.672	11.238	0.656	71.038	9.429	0.203	11.417	36.904	1.936	119	128	0	0	0	51	179	12	1172	152	3	151	498	29	4.371	18.798	68.143	288.143
S9606_133	hsa-miR-330-3p	NA	0	0.063	0.059	0	0	0	0	0	0	0	0	0	0	0	0	1	1	0	0	0	0	0	0	0	0	0	0	0	0.017	0	0.286	0
S9606_2141	hsa-miR-28-5p	NA	27.515	38.354	0	0.188	0.439	13.465	28.378	11.86	19.517	27.11	5.962	14.668	17.785	20.43	379	610	0	2	6	257	452	217	322	437	88	194	240	306	15.477	16.762	243.714	257.714
S9606_818	hsa-miR-625-3p	NA	2.831	0	0	0	0	0	0	0.055	3.637	2.543	0	0.076	0	1.269	39	0	0	0	0	0	0	1	60	41	0	1	0	19	0.404	1.083	5.571	17.429
S9606_2143	hsa-miR-323a-3p	NA	14.011	5.91	7.962	0	0.073	4.087	11.803	15.03	77.827	6.079	6.911	24.043	34.31	0	193	94	134	0	1	78	188	275	1284	98	102	318	463	0	6.264	23.457	98.286	362.857
S9606_820	hsa-miR-138-5p	NA	0	0	0.059	0	0	0	0	0	0	0	0	0	0	0	0	0	1	0	0	0	0	0	0	0	0	0	0	0	0.008	0	0.143	0
S9606_137	hsa-miR-92b-5p	NA	10.381	0	19.787	0	0.219	9.955	0.063	25.414	6.425	14.764	2.846	0	8.67	5.675	143	0	333	0	3	190	1	465	106	238	42	0	117	85	5.772	9.113	95.714	150.429
S9606_1480	hsa-miR-10a-3p	NA	0	0	0	0	0	0	0	0	0	0	0	0	0.074	0	0	0	0	0	0	0	0	0	0	0	0	0	1	0	0	0.011	0	0.143
S9606_139	hsa-miR-6766-3p	NA	0	0	1.901	0	0	0	0	0	0	0	0	0	0.074	1.536	0	0	32	0	0	0	0	0	0	0	0	0	1	23	0.272	0.23	4.571	3.429
S9606_1482	hsa-miR-1-3p	NA	0.073	14.084	26.323	0	0.219	15.665	78.228	19.839	77.887	15.447	11.857	25.329	33.865	2.337	1	224	443	0	3	299	1246	363	1285	249	175	335	457	35	19.227	26.652	316.571	414.143
S9606_1484	hsa-miR-200a-5p	NA	0	0	0	0	0	0.052	0	0	0	0	0	0	0	0	0	0	0	0	0	1	0	0	0	0	0	0	0	0	0.007	0	0.143	0
S9606_829	hsa-miR-539-3p	NA	0	0	0	0	0	0	2.574	0	0	0	0	0	0	0	0	0	0	0	0	0	41	0	0	0	0	0	0	0	0.368	0	5.857	0
S9606_834	hsa-miR-122b-3p	NA	0	0	3.327	0	0	0	0	0	0	0	0	0	0	0	0	0	56	0	0	0	0	0	0	0	0	0	0	0	0.475	0	8	0
S9606_836	hsa-miR-6805-5p	NA	0	0	0	0	0	0	0	0	0.061	2.792	0	0	0	0	0	0	0	0	0	0	0	0	1	45	0	0	0	0	0	0.407	0	6.571
S9606_143	hsa-miR-11400	NA	0	23.013	3.209	0	6.727	0	0	20.932	0	0.062	0	0.151	18.896	0	0	366	54	0	92	0	0	383	0	1	0	2	255	0	4.707	5.72	73.143	91.571
S9606_1494	hsa-miR-10399-3p	NA	2.105	0	0	0	0	0	0	0	0	0	0	0	0	0	29	0	0	0	0	0	0	0	0	0	0	0	0	0	0.301	0	4.143	0
S9606_2158	hsa-miR-182-5p	NA	57.86	335.316	612.671	24.002	39.63	120.135	226.772	181.94	638.798	247.274	133.478	232.04	238.762	69.502	797	5333	10311	256	542	2293	3612	3329	10539	3986	1970	3069	3222	1041	202.341	248.828	3306.29	3879.43
S9606_145	hsa-miR-885-5p	NA	0	2.264	3.684	0	0	0	1.57	0	0	3.784	0	0	0	0	0	36	62	0	0	0	25	0	0	61	0	0	0	0	1.074	0.541	17.571	8.714
S9606_839	hsa-let-7e-3p	NA	0	0	9.269	0	0	0.21	4.018	1.202	19.457	0.124	6.64	0	0.148	0	0	0	156	0	0	4	64	22	321	2	98	0	2	0	1.928	3.939	32	63.571
S9606_149	hsa-miR-3124-5p	NA	0	0	0	0	0	0	0	0	2.485	0	0	0	0	0	0	0	0	0	0	0	0	0	41	0	0	0	0	0	0	0.355	0	5.857
S9606_152	hsa-miR-191-3p	NA	1.162	0	0	0	0	2.62	0.753	0	0	0	0.068	2.722	6.818	0	16	0	0	0	0	50	12	0	0	0	1	36	92	0	0.648	1.372	11.143	18.429
S9606_1499	hsa-miR-769-5p	NA	1.162	0	0	0	0	0	0.063	0	0	0	0	0	0	0	16	0	0	0	0	0	1	0	0	0	0	0	0	0	0.175	0	2.429	0
S9606_155	hsa-miR-3928-3p	NA	0	0	0	0	0	0.943	0	0	0	0	0.068	7.636	0	0	0	0	0	0	0	18	0	0	0	0	1	101	0	0	0.135	1.101	2.571	14.571
S9606_851	hsa-miR-548c-5p	NA	0	0	0	0	0	0	0	0	0.061	2.357	0	0	0	0	0	0	0	0	0	0	0	0	1	38	0	0	0	0	0	0.345	0	5.571
S9606_1502	hsa-miR-19a-3p	NA	0	0	0	0	0	0	0	0	0	0	0	0	0.519	1.736	0	0	0	0	0	0	0	0	0	0	0	0	7	26	0	0.322	0	4.714
S9606_1504	hsa-miR-6741-3p	NA	0	0	0	0	0	0	0.063	0	0	1.985	0	0	0	0	0	0	0	0	0	0	1	0	0	32	0	0	0	0	0.009	0.284	0.143	4.571
S9606_2170	hsa-miR-4714-3p	NA	0	0	0	0	0	0	0	1.366	0	0	0	0	0	0	0	0	0	0	0	0	0	25	0	0	0	0	0	0	0	0.195	0	3.571
S9606_2171	hsa-miR-4753-3p	NA	0	0	0	0	0	0.629	0	0	0	0	0	0	0	0	0	0	0	0	0	12	0	0	0	0	0	0	0	0	0.09	0	1.714	0
S9606_854	hsa-miR-664b-3p	NA	3.63	0	0	0	0	0	1.067	0	0	0	0	0	0	0	50	0	0	0	0	0	17	0	0	0	0	0	0	0	0.671	0	9.571	0
S9606_855	hsa-miR-15b-3p	NA	2.614	0	0	0	0	0	4.709	1.968	1.394	1.179	2.1	0	3.853	14.154	36	0	0	0	0	0	75	36	23	19	31	0	52	212	1.046	3.521	15.857	53.286
S9606_853	hsa-miR-7704	NA	0	0	0	0	0	0.052	3.641	0	0	5.149	0	0	0	0	0	0	0	0	0	1	58	0	0	83	0	0	0	0	0.528	0.736	8.429	11.857
S9606_161	hsa-miR-32-5p	NA	4.574	3.71	0	0	0.585	7.178	5.274	3.225	7.516	27.234	3.727	6.729	0	2.27	63	59	0	0	8	137	84	59	124	439	55	89	0	34	3.046	7.243	50.143	114.286
S9606_164	hsa-miR-1301-3p	NA	4.574	0	4.635	0	0.073	2.672	7.471	2.186	9.819	3.474	0	0.378	1.704	1.536	63	0	78	0	1	51	119	40	162	56	0	5	23	23	2.775	2.728	44.571	44.143
S9606_2174	hsa-miR-132-5p	NA	0	3.458	0	0	0.073	3.039	0	1.257	6.91	5.397	5.556	0	6.966	3.071	0	55	0	0	1	58	0	23	114	87	82	0	94	46	0.939	4.165	16.286	63.714
S9606_860	hsa-miR-196b-5p	NA	170.75	137.258	112.421	20.908	41.458	125.322	119.225	99.851	229.965	88.153	238.701	58.218	64.989	168.58	2352	2183	1892	223	567	2392	1899	1827	3794	1421	3523	770	877	2525	103.906	135.494	1644	2105.29
S9606_859	hsa-miR-181b-5p	NA	89.586	58.915	33.928	31.316	26.103	43.8	138.562	35.47	30.973	45.41	37.469	43.399	88.776	100.347	1234	937	571	334	357	836	2207	649	511	732	553	574	1198	1503	60.316	54.549	925.143	817.143
S9606_1513	hsa-miR-7848-3p	NA	0	0	0	0	0	1.1	0	0	0	0	0	0	0	0	0	0	0	0	0	21	0	0	0	0	0	0	0	0	0.157	0	3	0
S9606_1515	hsa-miR-668-3p	NA	1.379	0	0	0	0	0	0	0	0	0	0	0	0	0	19	0	0	0	0	0	0	0	0	0	0	0	0	0	0.197	0	2.714	0
S9606_169	hsa-miR-370-3p	NA	0	0	0	0	0	0.052	0.063	0	0	0	0.068	0	0.074	4.607	0	0	0	0	0	1	1	0	0	0	1	0	1	69	0.016	0.678	0.286	10.143
S9606_2176	hsa-miR-6509-5p	NA	0	0	0	0	0	0	0	0	0	0	0	0	0	4.073	0	0	0	0	0	0	0	0	0	0	0	0	0	61	0	0.582	0	8.714
S9606_170	hsa-miR-574-3p	NA	31.507	37.663	57.696	0.188	0.585	20.119	9.669	12.679	60.37	41.068	17.007	27.294	50.391	23.701	434	599	971	2	8	384	154	232	996	662	251	361	680	355	22.489	33.216	364.571	505.286
S9606_173	hsa-miR-23a-5p	NA	0	0	0	0	0	0	0	0	0	0	2.981	0	0	0	0	0	0	0	0	0	0	0	0	0	44	0	0	0	0	0.426	0	6.286
S9606_1519	hsa-miR-342-3p	NA	26.716	72.747	79.919	0.094	0.658	18.128	57.133	9.674	33.155	31.514	14.296	37.879	54.096	15.222	368	1157	1345	1	9	346	910	177	547	508	211	501	730	228	36.485	27.977	590.857	414.571
S9606_1521	hsa-miR-584-5p	NA	292.497	192.211	170.176	2.719	97.247	86.133	435.212	121.329	107.163	164.581	164.171	125.584	312.496	189.344	4029	3057	2864	29	1330	1644	6932	2220	1768	2653	2423	1661	4217	2836	182.313	169.238	2840.71	2539.71
S9606_868	hsa-miR-3909	NA	2.033	0	0.951	0	0	0	0	0.984	0	0	0	2.949	0	0.067	28	0	16	0	0	0	0	18	0	0	0	39	0	1	0.426	0.571	6.286	8.286
S9606_2180	hsa-miR-30c-5p	NA	13.866	0.126	0	9.188	0.073	2.672	17.705	0.055	0.303	5.893	5.082	8.241	26.826	1.669	191	2	0	98	1	51	282	1	5	95	75	109	362	25	6.233	6.867	89.286	96
S9606_178	hsa-miR-4326	NA	0	3.018	0	0	0	0.576	0	0	0	0.931	0	0	0	0	0	48	0	0	0	11	0	0	0	15	0	0	0	0	0.513	0.133	8.429	2.143
S9606_869	hsa-miR-4504	NA	0	0	0	0	0	0	0	0	0	0.062	5.962	0	0	0	0	0	0	0	0	0	0	0	0	1	88	0	0	0	0	0.861	0	12.714
S9606_870	hsa-miR-6850-5p	NA	0	0	0	0	0.219	1.519	0	0	0	0	0	0	0	0	0	0	0	0	3	29	0	0	0	0	0	0	0	0	0.248	0	4.571	0
S9606_179	hsa-let-7b-5p	NA	10798.9	17857.1	16951.7	3443.98	1605.67	12585.1	13804.5	16756.4	12184.9	13495.5	6202.58	8093.27	9510.63	17871.3	148750	284006	285291	36732	21960	240210	219877	306597	201029	217544	91544	107043	128342	267677	11006.7	12016.4	176689	188539
S9606_1525	hsa-miR-542-5p	NA	7.115	5.973	4.456	0	0	4.558	0.188	2.678	24.366	2.357	3.93	0	3.335	2.871	98	95	75	0	0	87	3	49	402	38	58	0	45	43	3.184	5.648	51.143	90.714
S9606_2181	hsa-miR-455-5p	NA	0	0	0	0	0	0.105	0	0	0	0	0	0	0	0	0	0	0	0	0	2	0	0	0	0	0	0	0	0	0.015	0	0.286	0
S9606_1527	hsa-miR-19b-3p	NA	8.276	11.695	9.21	0	0.219	13.674	12.431	10.439	18.063	21.899	14.838	0	6.669	18.293	114	186	155	0	3	261	198	191	298	353	219	0	90	274	7.929	12.886	131	203.571
S9606_1530	hsa-miR-675-5p	NA	0	9.243	0	0	0	0	0	0	0	0	0	0	0	0	0	147	0	0	0	0	0	0	0	0	0	0	0	0	1.32	0	21	0
S9606_2188	hsa-miR-195-3p	NA	0	0	0	0	0	0	0	0	3.576	0	0	0	0	0	0	0	0	0	0	0	0	0	59	0	0	0	0	0	0	0.511	0	8.429
S9606_1531	hsa-miR-199a-5p	NA	8.131	4.024	7.13	8.813	0.073	1.205	18.647	8.417	7.213	11.663	2.71	14.214	22.157	0	112	64	120	94	1	23	297	154	119	188	40	188	299	0	6.86	9.482	101.571	141.143
S9606_2189	hsa-miR-1303	NA	0	1.069	0	0	0	0	0	0.273	2.425	0	0	0	0	0	0	17	0	0	0	0	0	5	40	0	0	0	0	0	0.153	0.385	2.429	6.429
S9606_186	hsa-miR-30a-5p	NA	7.986	0.063	0.059	0	0	0.576	10.799	3.225	2.788	0	0.136	0	9.856	0	110	1	1	0	0	11	172	59	46	0	2	0	133	0	2.783	2.286	42.143	34.286
S9606_1534	hsa-miR-3682-3p	NA	0	0	0	0	0.146	2.462	0	0	0	0	0	0	0	0	0	0	0	0	2	47	0	0	0	0	0	0	0	0	0.373	0	7	0
S9606_875	hsa-miR-624-5p	NA	0	0	0	0	0	1.362	0	0	3.637	1.427	0	0	1.556	1.602	0	0	0	0	0	26	0	0	60	23	0	0	21	24	0.195	1.175	3.714	18.286
S9606_877	hsa-miR-548ap-5p	NA	0.145	0	0	0	0	0	0	0	0	0	0	0	0	0	2	0	0	0	0	0	0	0	0	0	0	0	0	0	0.021	0	0.286	0
S9606_878	hsa-miR-1304-5p	NA	0	8.3	0	0	0	0	0	0	0	0	0	0	0	0	0	132	0	0	0	0	0	0	0	0	0	0	0	0	1.186	0	18.857	0
S9606_879	hsa-miR-193b-5p	NA	0	0	0	0	20.034	0	0	0	0	0	0.136	0	0	0	0	0	0	0	274	0	0	0	0	0	2	0	0	0	2.862	0.019	39.143	0.286
S9606_1537	hsa-miR-6718-5p	NA	0	0.063	6.061	0	0	0	0	0	0	0	0	0	0	0.067	0	1	102	0	0	0	0	0	0	0	0	0	0	1	0.875	0.01	14.714	0.143
S9606_199	hsa-miR-136-3p	NA	0	0	0	0	0	0.105	0	0.055	2	0	0	0	0	0	0	0	0	0	0	2	0	1	33	0	0	0	0	0	0.015	0.294	0.286	4.857
S9606_1539	hsa-miR-548ad-5p	NA	2.468	0	0	0.094	0	1.624	4.458	0	10.122	0	10.976	0	0	6.61	34	0	0	1	0	31	71	0	167	0	162	0	0	99	1.235	3.958	19.571	61.143
S9606_2197	hsa-miR-376b-5p	NA	0	0	0	0	0	0	0	0	4.243	0	0	0	0	0	0	0	0	0	0	0	0	0	70	0	0	0	0	0	0	0.606	0	10
S9606_1540	hsa-miR-339-3p	NA	0	0	0	0.094	0	0	3.328	0	0.061	4.653	0	0	0	1.803	0	0	0	1	0	0	53	0	1	75	0	0	0	27	0.489	0.931	7.714	14.714
S9606_2204	hsa-miR-299-5p	NA	0	0	0	0	0	0	0.063	0	0	0	0	0	0	0	0	0	0	0	0	0	1	0	0	0	0	0	0	0	0.009	0	0.143	0
S9606_1543	hsa-miR-1246	NA	9.51	29.677	0	0.094	0.073	5.606	35.033	0	6.546	0.062	0.61	0.302	15.117	32.581	131	472	0	1	1	107	558	0	108	1	9	4	204	488	11.428	7.888	181.429	116.286
S9606_203	hsa-miR-576-5p	NA	39.929	31.123	32.859	0.094	3.729	25.305	32.333	19.839	21.457	18.735	7.995	9.753	17.414	22.099	550	495	553	1	51	483	515	363	354	302	118	129	235	331	23.625	16.756	378.286	261.714
S9606_892	hsa-miR-30b-3p	NA	2.977	0	0	0	0	0	0	0	0	0	0	0	0	0.067	41	0	0	0	0	0	0	0	0	0	0	0	0	1	0.425	0.01	5.857	0.143
S9606_213	hsa-miR-338-5p	NA	3.049	7.042	7.724	0	0.073	1.205	8.538	0.055	3.091	0	0	5.066	0.963	3.806	42	112	130	0	1	23	136	1	51	0	0	67	13	57	3.947	1.854	63.429	27
S9606_1552	hsa-miR-582-5p	NA	5.3	4.15	5.288	0	0	2.043	2.449	1.093	5.698	0.496	6.437	9.678	1.63	1.402	73	66	89	0	0	39	39	20	94	8	95	128	22	21	2.747	3.776	43.714	55.429
S9606_215	hsa-miR-543	NA	0	4.024	0.059	0	0	0.105	0	0	2.425	1.923	0.068	4.31	0	0	0	64	1	0	0	2	0	0	40	31	1	57	0	0	0.598	1.246	9.571	18.429
S9606_2218	hsa-miR-7977	NA	0	0	0.059	0	0	0	0	0.055	0.061	0.062	0	0	0	0	0	0	1	0	0	0	0	1	1	1	0	0	0	0	0.008	0.025	0.143	0.429
S9606_1555	hsa-miR-766-5p	NA	0	0	0	0	0	0.105	13.875	0	0	4.839	0	0	0	0	0	0	0	0	0	2	221	0	0	78	0	0	0	0	1.997	0.691	31.857	11.143
S9606_2222	hsa-miR-5581-3p	NA	2.323	0	0	0	0	0.786	0	0.929	8.122	3.474	0	0	2.742	0	32	0	0	0	0	15	0	17	134	56	0	0	37	0	0.444	2.181	6.714	34.857
S9606_216	hsa-miR-151b	NA	0.145	0	4.754	0	0.219	3.929	8.35	7.979	3.273	0	0.068	0	2.149	4.206	2	0	80	0	3	75	133	146	54	0	1	0	29	63	2.485	2.525	41.857	41.857
S9606_1556	hsa-miR-548ae-5p	NA	2.468	0	0	0.094	0	1.624	4.458	0	10.122	0	10.976	0	0	6.61	34	0	0	1	0	31	71	0	167	0	162	0	0	99	1.235	3.958	19.571	61.143
S9606_899	hsa-miR-29b-3p	NA	0	0	0	0	0	0.052	1.695	0.82	0.061	3.226	0	0	0	1.536	0	0	0	0	0	1	27	15	1	52	0	0	0	23	0.25	0.806	4	13
S9606_902	hsa-miR-4433b-5p	NA	0	39.486	0	0	0	1.624	65.985	0.055	3.031	11.849	0	0.076	5.928	4.473	0	628	0	0	0	31	1051	1	50	191	0	1	80	67	15.299	3.63	244.286	55.714
S9606_904	hsa-miR-4659b-3p	NA	5.082	8.048	6.417	0	0	0	3.265	0	0	0	0	3.478	7.114	1.335	70	128	108	0	0	0	52	0	0	0	0	46	96	20	3.259	1.704	51.143	23.143
S9606_906	hsa-miR-6513-5p	NA	1.307	0	0	0	0.073	0.681	0	0.055	1.03	0.993	0	0	0	0	18	0	0	0	1	13	0	1	17	16	0	0	0	0	0.294	0.297	4.571	4.857
S9606_1558	hsa-miR-200c-3p	NA	4.864	0	0.119	0.563	0.219	4.244	0.314	1.366	2.182	10.05	1.423	0.076	8.967	3.672	67	0	2	6	3	81	5	25	36	162	21	1	121	55	1.475	3.962	23.429	60.143
S9606_220	hsa-miR-96-5p	NA	18.004	17.228	27.808	0	0.439	28.344	12.243	12.188	43.823	16.067	16.668	11.644	10.004	39.391	248	274	468	0	6	541	195	223	723	259	246	154	135	590	14.867	21.398	247.429	332.857
S9606_909	hsa-miR-431-5p	NA	0	0	0	0	11.041	1.834	0.063	5.793	43.035	5.211	0.271	0.076	7.707	0	0	0	0	0	151	35	1	106	710	84	4	1	104	0	1.848	8.87	26.714	144.143
S9606_222	hsa-miR-887-3p	NA	3.34	0	0	0	0	0	0	0	0	0	0	0	0	0	46	0	0	0	0	0	0	0	0	0	0	0	0	0	0.477	0	6.571	0
S9606_914	hsa-miR-200b-3p	NA	0	0	0	0	0	0.052	0	0	0	0	0	0	0	0	0	0	0	0	0	1	0	0	0	0	0	0	0	0	0.007	0	0.143	0
S9606_2231	hsa-miR-337-3p	NA	24.538	16.473	36.84	0.281	1.17	20.695	45.706	22.244	363.979	21.526	3.659	26.463	100.262	7.544	338	262	620	3	16	395	728	407	6005	347	54	350	1353	113	20.815	77.954	337.429	1232.71
S9606_2230	hsa-miR-92a-3p	NA	24575.7	16132.5	25500.2	2611.02	3074.89	19063.3	20186.4	9204.75	13204.8	11164.5	23539.1	7462.93	10924.5	33570.8	338519	256577	429158	27848	42054	363858	321527	168422	217856	179969	347414	98706	147421	502825	15877.7	15581.6	254220	237516
S9606_2232	hsa-miR-6852-5p	NA	0	0	0	0	0	0.105	10.736	0	0	4.156	0	0	8.151	3.205	0	0	0	0	0	2	171	0	0	67	0	0	110	48	1.549	2.216	24.714	32.143
S9606_230	hsa-miR-491-5p	NA	0	0	0	0	0	0.052	0	0.055	3.94	0	0	0	0	0	0	0	0	0	0	1	0	1	65	0	0	0	0	0	0.007	0.571	0.143	9.429
S9606_232	hsa-miR-4685-3p	NA	6.098	0.189	0	0	0.073	6.392	6.153	4.372	0.061	0	0	6.049	0.074	3.605	84	3	0	0	1	122	98	80	1	0	0	80	1	54	2.701	2.023	44	30.857
S9606_235	hsa-miR-4286	NA	0	0	0	0	0	0	0	0.055	3.697	0	0	0	0	0	0	0	0	0	0	0	0	1	61	0	0	0	0	0	0	0.536	0	8.857
S9606_1565	hsa-miR-17-3p	NA	0	0	3.03	0	0.073	0.995	2.386	0	0	0	0	4.31	2.668	0	0	0	51	0	1	19	38	0	0	0	0	57	36	0	0.926	0.997	15.571	13.286
S9606_2235	hsa-miR-660-5p	NA	3.485	4.464	4.1	0	0	6.13	3.328	10.548	5.637	6.328	17.345	4.158	3.705	0.668	48	71	69	0	0	117	53	193	93	102	256	55	50	10	3.072	6.913	51.143	108.429
S9606_924	hsa-miR-550b-3p	NA	0	0	0	0	0	0	0	2.678	0	0	0	0	0	0	0	0	0	0	0	0	0	49	0	0	0	0	0	0	0	0.383	0	7
S9606_927	hsa-miR-3180	NA	0	0	0	0	0.073	0	0	0.055	0	3.226	0	0	0	0	0	0	0	0	1	0	0	1	0	52	0	0	0	0	0.01	0.469	0.143	7.571
S9606_928	hsa-miR-421	NA	0	0	0	0	0	0.052	0	1.585	0	0	0	0.076	5.484	0	0	0	0	0	0	1	0	29	0	0	0	1	74	0	0.007	1.021	0.143	14.857
S9606_930	hsa-miR-378g	NA	0	0.063	0	0	0	0	0	0.055	0	0	0	0.076	0	0	0	1	0	0	0	0	0	1	0	0	0	1	0	0	0.009	0.019	0.143	0.286
S9606_929	hsa-miR-151a-5p	NA	1900.47	1466.83	836.681	186.581	137.681	707.242	1462.15	902.21	1517.5	1151.26	429.568	666.104	973.576	1027.24	26178	23329	14081	1990	1883	13499	23289	16508	25036	18558	6340	8810	13138	15386	956.805	952.493	14892.7	14825.1
S9606_1572	hsa-miR-320e	NA	0	0	0	0	0	0	0	0	0	0	0.068	0	0	0	0	0	0	0	0	0	0	0	0	0	1	0	0	0	0	0.01	0	0.143
S9606_1573	hsa-miR-4433a-5p	NA	0.799	0	0	0	0	0.052	4.96	2.241	0	0	0	0	9.856	0	11	0	0	0	0	1	79	41	0	0	0	0	133	0	0.83	1.728	13	24.857
S9606_933	hsa-miR-6894-3p	NA	0	0	2.317	0	0.073	0.472	0	0	0	0	0	0.076	0	0	0	0	39	0	1	9	0	0	0	0	0	1	0	0	0.409	0.011	7	0.143
S9606_2243	hsa-miR-151a-3p	NA	24.465	32.192	9.804	0	0.073	2.934	2.825	2.35	8.486	2.978	0.068	2.193	3.261	8.145	337	512	165	0	1	56	45	43	140	48	1	29	44	122	10.328	3.926	159.429	61
S9606_2244	hsa-miR-12136	NA	0.073	0	0	0	0	1.834	3.893	2.295	0	6.762	0	0	0	0	1	0	0	0	0	35	62	42	0	109	0	0	0	0	0.828	1.294	14	21.571
S9606_245	hsa-miR-30a-3p	NA	7.478	31.312	3.506	0	0	1.153	12.933	2.569	6.91	6.142	4.201	9.451	0.222	5.808	103	498	59	0	0	22	206	47	114	99	62	125	3	87	8.054	5.043	126.857	76.714
S9606_2248	hsa-miR-26b-3p	NA	10.817	2.578	3.743	0.094	0.146	3.196	11.929	3.443	6.122	0	0	0.076	2.89	1.869	149	41	63	1	2	61	190	63	101	0	0	1	39	28	4.643	2.057	72.429	33.143
S9606_2250	hsa-miR-1468-5p	NA	4.283	7.168	7.843	0.094	11.626	2.2	2.762	0.273	22.851	8.003	6.64	5.066	4.224	2.27	59	114	132	1	159	42	44	5	377	129	98	67	57	34	5.14	7.047	78.714	109.571
S9606_943	hsa-miR-148a-3p	NA	6.969	13.455	4.397	0	0	1.624	6.592	2.951	2.546	3.35	1.423	0	0	1.068	96	214	74	0	0	31	105	54	42	54	21	0	0	16	4.72	1.62	74.286	26.714
S9606_252	hsa-miR-20b-5p	NA	9.22	5.847	15.924	0	5.849	10.321	0.063	7.105	4.485	4.653	0.136	0.076	0	0.067	127	93	268	0	80	197	1	130	74	75	2	1	0	1	6.746	2.36	109.429	40.429
S9606_254	hsa-miR-1260a	NA	0	0	0	0	0	0	0.063	0.055	0.182	0	0.068	0	0	0	0	0	0	0	0	0	1	1	3	0	1	0	0	0	0.009	0.043	0.143	0.714
S9606_2257	hsa-miR-4433a-3p	NA	20.4	7.231	9.448	0	0	0	0	19.347	2.546	0	0	0	8.448	0	281	115	159	0	0	0	0	354	42	0	0	0	114	0	5.297	4.334	79.286	72.857
S9606_2258	hsa-miR-106b-3p	NA	0	0	0	0.094	0	0	0	0	0	0	0	0	0	0	0	0	0	1	0	0	0	0	0	0	0	0	0	0	0.013	0	0.143	0
S9606_948	hsa-miR-412-5p	NA	2.904	0	0	0	0	1.415	1.695	2.186	9.274	0.062	2.439	0	0	0	40	0	0	0	0	27	27	40	153	1	36	0	0	0	0.859	1.994	13.429	32.857
S9606_1591	hsa-miR-7849-3p	NA	0	0	0	0	0	0	1.632	0	3.758	0	0.068	0	0	0	0	0	0	0	0	0	26	0	62	0	1	0	0	0	0.233	0.547	3.714	9
S9606_1594	hsa-miR-1307-3p	NA	66.5	52.187	11.349	5.813	36.413	21.271	63.976	15.139	44.672	36.973	15.38	32.889	48.834	37.388	916	830	191	62	498	406	1019	277	737	596	227	435	659	560	36.787	33.039	560.286	498.714
S9606_257	hsa-miR-92a-1-5p	NA	0	0	0	0	0	0	0	0	2.061	1.613	0	0	0	0.067	0	0	0	0	0	0	0	0	34	26	0	0	0	1	0	0.534	0	8.714
S9606_1596	hsa-miR-376a-3p	NA	9.728	0	0	0	25.445	3.196	10.861	0.109	11.395	0	0.474	4.385	11.338	3.205	134	0	0	0	348	61	173	2	188	0	7	58	153	48	7.033	4.415	102.286	65.143
S9606_2265	hsa-miR-942-5p	NA	44.793	69.603	35.295	5.626	10.821	49.091	25.867	35.142	31.64	24.566	20.936	22.455	12.598	70.703	617	1107	594	60	148	937	412	643	522	396	309	297	170	1059	34.442	31.149	553.571	485.143
S9606_957	hsa-miR-324-3p	NA	9.293	10.626	2.793	0.188	0.804	0	0	2.241	0.061	0	0	0	8.374	0.401	128	169	47	2	11	0	0	41	1	0	0	0	113	6	3.386	1.582	51	23
S9606_2274	hsa-miR-5001-3p	NA	0	0	0	0	0	0	0	0	0.061	0	0	0	0	0	0	0	0	0	0	0	0	0	1	0	0	0	0	0	0	0.009	0	0.143
S9606_1603	hsa-miR-548am-5p	NA	0	0	0	0	0	0	0	0	0.061	2.357	0	0	0	0	0	0	0	0	0	0	0	0	1	38	0	0	0	0	0	0.345	0	5.571
S9606_1604	hsa-miR-323b-3p	NA	0	0	0	0	0	0	0	0	1.758	0	0	0	0	0	0	0	0	0	0	0	0	0	29	0	0	0	0	0	0	0.251	0	4.143
S9606_267	hsa-miR-1273c	NA	0	0	0	0	0	0	0	0	0	2.171	0	0	0	0	0	0	0	0	0	0	0	0	0	35	0	0	0	0	0	0.31	0	5
S9606_968	hsa-miR-31-3p	NA	0	0	0	0	0	0.052	0	0	0	0	0	0	0	0	0	0	0	0	0	1	0	0	0	0	0	0	0	0	0.007	0	0.143	0
S9606_2278	hsa-miR-98-5p	NA	490.253	442.519	317.298	121.325	154.425	317.025	1243.79	187.35	691.046	420.974	151.365	257.52	502.35	498.596	6753	7038	5340	1294	2112	6051	19811	3428	11401	6786	2234	3406	6779	7468	440.949	387.029	6914.14	5928.86
S9606_2280	hsa-miR-29a-3p	NA	0	0	0	0	0.146	0.052	2.951	0.109	1.455	2.047	0.136	0	3.779	0.067	0	0	0	0	2	1	47	2	24	33	2	0	51	1	0.45	1.085	7.143	16.143
S9606_274	hsa-miR-378f	NA	0	0	0	0	0	0.052	0	0	0	0	0	0	0	0	0	0	0	0	0	1	0	0	0	0	0	0	0	0	0.007	0	0.143	0
S9606_1608	hsa-miR-6772-5p	NA	0	0	0	0	0	0	0	0.109	2.97	0	0	0	0	0	0	0	0	0	0	0	0	2	49	0	0	0	0	0	0	0.44	0	7.286
S9606_2282	hsa-miR-362-5p	NA	2.323	0	0	0	0	0.105	0.251	0.055	0	0	0	0.076	0.074	0.467	32	0	0	0	0	2	4	1	0	0	0	1	1	7	0.383	0.096	5.429	1.429
S9606_1609	hsa-miR-223-5p	NA	20.836	25.905	10.695	0.094	0.073	8.435	16.512	5.684	31.761	7.072	9.553	28.504	8.744	7.678	287	412	180	1	1	161	263	104	524	114	141	377	118	115	11.793	14.142	186.429	213.286
S9606_279	hsa-miR-106b-5p	NA	0	0	0	0	0	0	4.583	2.295	5.819	0	0	0	0	0	0	0	0	0	0	0	73	42	96	0	0	0	0	0	0.655	1.159	10.429	19.714
S9606_2285	hsa-miR-505-3p	NA	0	0	0	0	0	0	0	0	0	0	0	0	1.334	0	0	0	0	0	0	0	0	0	0	0	0	0	18	0	0	0.191	0	2.571
S9606_2287	hsa-miR-7855-5p	NA	7.115	0	0	0	0	0	0	0	0	0	0	0	0	0	98	0	0	0	0	0	0	0	0	0	0	0	0	0	1.016	0	14	0
S9606_281	hsa-miR-379-5p	NA	41.381	23.453	23.886	0	12.138	4.191	18.835	29.458	216.448	20.906	0.136	27.294	109.748	6.943	570	373	402	0	166	80	300	539	3571	337	2	361	1481	104	17.698	58.705	270.143	913.571
S9606_2288	hsa-miR-15a-5p	NA	127.046	68.032	116.818	6.282	35.535	100.226	106.919	111.656	61.098	106.453	139.779	41.509	61.358	78.248	1750	1082	1966	67	486	1913	1703	2043	1008	1716	2063	549	828	1172	80.123	85.729	1281	1339.86
S9606_979	hsa-miR-484	NA	78.478	66.271	66.49	14.533	2.12	41.809	105.978	30.551	84.252	135.486	75.75	50.128	71.881	65.83	1081	1054	1119	155	29	798	1688	559	1390	2184	1118	663	970	986	53.668	73.411	846.286	1124.29
S9606_980	hsa-miR-6770-5p	NA	0	0	0	0	0	0	0	0	0	0	0.068	0	0	0	0	0	0	0	0	0	0	0	0	0	1	0	0	0	0	0.01	0	0.143
S9606_1618	hsa-miR-26b-5p	NA	1950.2	1512.54	1317.32	172.518	210.287	3019.83	1848.9	1613.3	1268.08	1490.97	721.796	707.083	874.647	1553.01	26863	24056	22170	1840	2876	57639	29449	29519	20921	24034	10653	9352	11803	23261	1433.09	1175.55	23556.1	18506.1
S9606_285	hsa-miR-1255b-5p	NA	3.92	4.716	7.13	0	0	0	0	8.854	6.001	0	0	0	0.222	0.935	54	75	120	0	0	0	0	162	99	0	0	0	3	14	2.252	2.287	35.571	39.714
S9606_2291	hsa-miR-550a-3-5p	NA	0	0	0	0	0	1.677	0	0	0	0	0	0	0	0	0	0	0	0	0	32	0	0	0	0	0	0	0	0	0.24	0	4.571	0
S9606_983	hsa-miR-4701-5p	NA	0	0	0	0	0	0	4.332	0	0	0	0	0	0	0	0	0	0	0	0	0	69	0	0	0	0	0	0	0	0.619	0	9.857	0
S9606_1622	hsa-miR-1236-3p	NA	0	0	0	0	0	0.262	0	0	0	2.916	0	0	0	0	0	0	0	0	0	5	0	0	0	47	0	0	0	0	0.037	0.417	0.714	6.714
S9606_288	hsa-miR-6812-3p	NA	0	0	0	0	0	0.786	0	0	0	0	0	0	0	0	0	0	0	0	0	15	0	0	0	0	0	0	0	0	0.112	0	2.143	0
S9606_290	hsa-let-7g-5p	NA	4005.37	3926.4	4510.51	773.61	1332.5	4882.48	6533.58	3307.38	3447.29	4675.38	1962.53	2534.75	3186.91	4858.44	55172	62447	75910	8251	18224	93191	104066	60516	56874	75366	28965	33525	43006	72770	3709.21	3424.67	59608.7	53003.1
S9606_2298	hsa-miR-432-5p	NA	16.915	0.126	15.39	0	0.146	8.068	8.225	11.149	91.707	6.452	0.068	14.063	87.294	0	233	2	259	0	2	154	131	204	1513	104	1	186	1178	0	6.981	30.105	111.571	455.143
S9606_1635	hsa-miR-628-3p	NA	16.843	0	5.407	0	0.073	2.829	8.036	3.498	6.607	0.124	6.166	12.475	4.15	3.739	232	0	91	0	1	54	128	64	109	2	91	165	56	56	4.741	5.251	72.286	77.571
S9606_986	hsa-miR-124-3p	NA	0	0	0	0	0	0	0	0	0	0	0	0.227	0	0	0	0	0	0	0	0	0	0	0	0	0	3	0	0	0	0.032	0	0.429
S9606_2302	hsa-miR-1913	NA	0	0	0	0	0	0	0.063	0.765	0	0	0	0	0	0	0	0	0	0	0	0	1	14	0	0	0	0	0	0	0.009	0.109	0.143	2
S9606_1637	hsa-miR-532-5p	NA	107.227	137.698	152.885	44.911	46.649	209.883	155.702	125.155	260.877	141.876	98.923	90.427	147.022	133.729	1477	2190	2573	479	638	4006	2480	2290	4304	2287	1460	1196	1984	2003	122.136	142.573	1977.57	2217.71
S9606_1638	hsa-miR-296-5p	NA	0	0	0	0	0	1.991	0	0	0	0	0	0	0	0	0	0	0	0	0	38	0	0	0	0	0	0	0	0	0.284	0	5.429	0
S9606_297	hsa-miR-197-5p	NA	0	0	0	0	0	0	0	3.17	0	0	0	0	0	0	0	0	0	0	0	0	0	58	0	0	0	0	0	0	0	0.453	0	8.286
S9606_1639	hsa-miR-378a-5p	NA	0	3.898	0	11.345	0	1.415	0	0	4.364	0.372	10.638	7.032	0.445	9.748	0	62	0	121	0	27	0	0	72	6	157	93	6	146	2.38	4.657	30	68.571
S9606_298	hsa-miR-34b-3p	NA	0	0	0	0	0	2.043	0	0	0	0	0	0	0	0	0	0	0	0	0	39	0	0	0	0	0	0	0	0	0.292	0	5.571	0
S9606_995	hsa-miR-320d	NA	18.803	0.063	0	0	0	0.052	7.534	5.739	0	0.62	12.06	0	0	0	259	1	0	0	0	1	120	105	0	10	178	0	0	0	3.779	2.631	54.429	41.857
S9606_1643	hsa-miR-20a-5p	NA	15.754	0.817	18.182	0	5.703	16.399	18.584	8.143	14.547	15.447	9.553	9.224	9.93	34.918	217	13	306	0	78	313	296	149	240	249	141	122	134	523	10.777	14.538	174.714	222.571
S9606_303	hsa-miR-494-5p	NA	0	0	0	0	0	0	0	0	2.425	0	0	0	0	0	0	0	0	0	0	0	0	0	40	0	0	0	0	0	0	0.346	0	5.714
S9606_304	hsa-miR-106a-5p	NA	0	0	0	0	0	0.995	0	0	0	0	0	0	0	0	0	0	0	0	0	19	0	0	0	0	0	0	0	0	0.142	0	2.714	0
S9606_998	hsa-miR-95-3p	NA	0	0	0	0	4.46	0	2.637	0	0	0	0	0	4.076	0	0	0	0	0	61	0	42	0	0	0	0	0	55	0	1.014	0.582	14.714	7.857
S9606_1649	hsa-miR-4654	NA	0	0	0	0	0	0	0	0	0	0	0	2.268	0.074	2.871	0	0	0	0	0	0	0	0	0	0	0	30	1	43	0	0.745	0	10.571
S9606_1648	hsa-miR-21-3p	NA	0	0	0	0.094	0	0.576	0	0.219	3.576	7.258	0	0	0	0.134	0	0	0	1	0	11	0	4	59	117	0	0	0	2	0.096	1.598	1.714	26
S9606_1001	hsa-miR-222-3p	NA	453.228	602.915	352.415	158.922	64.197	246.505	843.553	425.91	515.269	323.144	201.707	238.013	829.296	198.29	6243	9589	5931	1695	878	4705	13436	7793	8501	5209	2977	3148	11191	2970	388.819	390.233	6068.14	5969.86
S9606_1655	hsa-miR-2355-3p	NA	0	0	0	0	0	0	2.26	0	0	0	0	0	0	0	0	0	0	0	0	0	36	0	0	0	0	0	0	0	0.323	0	5.143	0
S9606_2311	hsa-miR-3176	NA	0	0	0	0	0	0	0	0	0	0.372	13.077	0	0	0	0	0	0	0	0	0	0	0	0	6	193	0	0	0	0	1.921	0	28.429
S9606_1656	hsa-miR-148b-3p	NA	1.96	1.195	0	0.094	0	0.105	3.014	1.421	3.152	5.521	0	0	0	0	27	19	0	1	0	2	48	26	52	89	0	0	0	0	0.91	1.442	13.857	23.857
S9606_1658	hsa-miR-590-3p	NA	87.698	30.306	91.03	0.094	21.789	26.772	70.756	52.467	90.252	102.731	61.793	58.898	56.838	32.581	1208	482	1532	1	298	511	1127	960	1489	1656	912	779	767	488	46.921	65.08	737	1007.29
S9606_2312	hsa-miR-6824-3p	NA	0	0	0	0	0	0.995	0	0	0	0	0	0	0	0	0	0	0	0	0	19	0	0	0	0	0	0	0	0	0.142	0	2.714	0
S9606_1659	hsa-miR-100-5p	NA	73.179	64.825	70.828	0.094	1.389	8.121	63.285	30.77	47.399	99.94	169.93	83.773	800.321	25.638	1008	1031	1192	1	19	155	1008	563	782	1611	2508	1108	10800	384	40.246	179.681	630.571	2536.57
S9606_2315	hsa-miR-1180-3p	NA	75.72	25.465	74.571	10.501	1.609	33.269	52.612	57.877	86.737	46.465	40.45	34.25	24.158	125.05	1043	405	1255	112	22	635	838	1059	1431	749	597	453	326	1873	39.107	59.284	615.714	926.857
S9606_1666	hsa-miR-320a-3p	NA	440.596	546.138	523.839	85.04	52.279	449.735	872.245	521.17	297.487	274.322	966.595	224.933	298.712	316.196	6069	8686	8816	907	715	8584	13893	9536	4908	4422	14266	2975	4031	4736	424.267	414.202	6810	6410.57
S9606_2318	hsa-miR-3944-5p	NA	0	8.425	0	0	0	0	0	0	0.061	6.266	0	0	0	0	0	134	0	0	0	0	0	0	1	101	0	0	0	0	1.204	0.904	19.143	14.571
S9606_2320	hsa-miR-548at-5p	NA	0	5.91	0	0	0	0	0	0.765	3.091	2.916	4.675	0	0	2.07	0	94	0	0	0	0	0	14	51	47	69	0	0	31	0.844	1.931	13.429	30.286
S9606_318	hsa-miR-214-5p	NA	0	5.407	0	0	0	0.052	0.063	0	0	4.529	0	0	0.371	4.273	0	86	0	0	0	1	1	0	0	73	0	0	5	64	0.789	1.31	12.571	20.286
S9606_2319	hsa-miR-664a-3p	NA	8.784	10.626	4.991	0	0	2.62	12.996	4.263	3.637	4.901	0	0	0.148	7.878	121	169	84	0	0	50	207	78	60	79	0	0	2	118	5.717	2.975	90.143	48.143
S9606_1668	hsa-miR-4666a-5p	NA	0	0	0	0	0	0	0	1.257	0	0	0	0	0	0	0	0	0	0	0	0	0	23	0	0	0	0	0	0	0	0.18	0	3.286
S9606_1667	hsa-miR-6808-3p	NA	0	0	0	0	0	0.943	0	0	0	0	0	0	0	0	0	0	0	0	0	18	0	0	0	0	0	0	0	0	0.135	0	2.571	0
S9606_321	hsa-miR-1296-5p	NA	0	0	0	0	0	0	0	0.109	6.061	0	0	0	0.074	3.672	0	0	0	0	0	0	0	2	100	0	0	0	1	55	0	1.417	0	22.571
S9606_2323	hsa-miR-383-5p	NA	0	0.063	0	0	0	0	0.063	0	0	0	0	0	0	0	0	1	0	0	0	0	1	0	0	0	0	0	0	0	0.018	0	0.286	0
S9606_1011	hsa-miR-34c-3p	NA	0	0	0	0	0	0	0	0	0	0	0	0.076	0	0	0	0	0	0	0	0	0	0	0	0	0	1	0	0	0	0.011	0	0.143
S9606_1672	hsa-miR-301a-3p	NA	0	0	0	0	0.146	3.039	1.444	2.459	9.94	11.166	3.523	0	2.964	2.07	0	0	0	0	2	58	23	45	164	180	52	0	40	31	0.661	4.589	11.857	73.143
S9606_1014	hsa-miR-6771-5p	NA	0	0	0	0	0	0	0	0	0	0	0	0	0	0.067	0	0	0	0	0	0	0	0	0	0	0	0	0	1	0	0.01	0	0.143
S9606_324	hsa-miR-328-3p	NA	67.661	83.373	39.93	7.126	19.157	26.353	186.968	14.319	48.551	35.484	9.215	37.653	55.578	44.599	932	1326	672	76	262	503	2978	262	801	572	136	498	750	668	61.51	35.057	964.143	526.714
S9606_327	hsa-miR-3912-3p	NA	0	0	0	0	0	0	0	0	1.758	0.806	4.065	0	0	0	0	0	0	0	0	0	0	0	29	13	60	0	0	0	0	0.947	0	14.571
S9606_1675	hsa-miR-152-3p	NA	5.009	0	0	0	0	0	0	0	0	0	0	0	0	0	69	0	0	0	0	0	0	0	0	0	0	0	0	0	0.716	0	9.857	0
S9606_333	hsa-miR-495-5p	NA	0	0	0	0	0	0	0	0	1.515	0	0	2.495	0	0	0	0	0	0	0	0	0	0	25	0	0	33	0	0	0	0.573	0	8.286
S9606_2331	hsa-miR-1233-3p	NA	0.145	0	0	0	0	0.472	0	0	0	0.993	0	0	0	0.067	2	0	0	0	0	9	0	0	0	16	0	0	0	1	0.088	0.151	1.571	2.429
S9606_1676	hsa-miR-361-5p	NA	0.145	11.632	7.784	0	0	0.314	12.18	6.832	3.455	0.186	8.605	3.629	10.523	5.875	2	185	131	0	0	6	194	125	57	3	127	48	142	88	4.579	5.586	74	84.286
S9606_1022	hsa-miR-193a-3p	NA	0	0	0	0	0	0.052	0	0	0	0	0	0	0	0	0	0	0	0	0	1	0	0	0	0	0	0	0	0	0.007	0	0.143	0
S9606_342	hsa-miR-1908-5p	NA	43.631	37.034	0	17.533	0.146	6.759	34.028	10.931	7.213	6.204	0.068	7.561	48.019	26.973	601	589	0	187	2	129	542	200	119	100	1	100	648	404	19.876	15.281	292.857	224.571
S9606_2336	hsa-miR-1260b	NA	0	0.126	7.19	0	0.146	0.052	5.337	0.437	0.061	0.434	0.136	0	0.074	0.134	0	2	121	0	2	1	85	8	1	7	2	0	1	2	1.836	0.182	30.143	3
S9606_1028	hsa-miR-1277-3p	NA	0	0	4.159	0	0	1.939	0	0.984	0	0	0	0.076	2.223	1.335	0	0	70	0	0	37	0	18	0	0	0	1	30	20	0.871	0.66	15.286	9.857
S9606_1034	hsa-miR-30e-3p	NA	31.798	62.687	28.462	16.22	12.649	20.8	71.824	12.953	53.218	33.375	8.063	25.404	26.307	13.286	438	997	479	173	173	397	1144	237	878	538	119	336	355	199	34.92	24.658	543	380.286
S9606_1035	hsa-miR-149-5p	NA	3.049	4.15	1.842	0	3.729	0.472	1.13	0.164	4.364	1.427	2.71	0.076	0	0	42	66	31	0	51	9	18	3	72	23	40	1	0	0	2.053	1.249	31	19.857
S9606_1681	hsa-miR-656-3p	NA	0	0	0	0	0	0.314	0.188	0	5.152	0	0	0.076	3.261	0	0	0	0	0	0	6	3	0	85	0	0	1	44	0	0.072	1.213	1.286	18.571
S9606_1039	hsa-miR-221-3p	NA	49.512	28.043	24.778	22.502	0.658	22.162	126.194	45.854	64.007	39.579	11.518	37.879	65.285	21.498	682	446	417	240	9	423	2010	839	1056	638	170	501	881	322	39.121	40.803	603.857	629.571
S9606_353	hsa-miR-375-3p	NA	29.983	44.202	46.288	8.438	4.68	1.31	6.592	46.838	12.547	53.351	51.087	9.602	6.966	4.941	413	703	779	90	64	25	105	857	207	860	754	127	94	74	20.213	26.476	311.286	424.714
S9606_1043	hsa-miR-20b-3p	NA	0	0	0	0	0	0	0	0	0	0.062	6.437	0	0	0	0	0	0	0	0	0	0	0	0	1	95	0	0	0	0	0.928	0	13.714
S9606_358	hsa-miR-3615	NA	23.812	21.881	38.801	9.001	0.658	31.069	19.588	19.456	21.154	19.789	49.055	22.455	24.01	32.915	328	348	653	96	9	593	312	356	349	319	724	297	324	493	20.687	26.976	334.143	408.857
S9606_1045	hsa-miR-652-3p	NA	2079.2	1313.03	1028.84	156.016	168.683	1130.89	979.101	1522.14	1605.09	1252.5	1471.3	510.125	610.912	1743.02	28640	20883	17315	1664	2307	21585	15595	27851	26481	20190	21715	6747	8244	26107	979.395	1245.01	15427	19619.3
S9606_1692	hsa-miR-509-3p	NA	1.742	7.294	7.249	0	0	0	0	1.804	0	0	0	0	0	0	24	116	122	0	0	0	0	33	0	0	0	0	0	0	2.326	0.258	37.429	4.714
S9606_1054	hsa-miR-4662a-5p	NA	3.194	0	0	0	0	0	0	0	0	0	0	0	0	0	44	0	0	0	0	0	0	0	0	0	0	0	0	0	0.456	0	6.286	0
S9606_2359	hsa-miR-29c-5p	NA	4.211	0	3.922	0	0.073	1.31	2.511	2.897	3.637	2.047	0	0	0	0	58	0	66	0	1	25	40	53	60	33	0	0	0	0	1.718	1.226	27.143	20.857
S9606_2358	hsa-miR-374b-5p	NA	0	0	0	0.094	0.219	1.153	10.673	6.449	13.759	0	5.285	0	0.074	25.838	0	0	0	1	3	22	170	118	227	0	78	0	1	387	1.734	7.344	28	115.857
S9606_363	hsa-miR-4521	NA	0	0	0	0	0	0	0	0	0	0.062	0	0	0.074	0	0	0	0	0	0	0	0	0	0	1	0	0	1	0	0	0.019	0	0.286
S9606_1700	hsa-let-7i-5p	NA	5517.65	5180.96	5655.45	1477.09	1587.97	6415.85	7467.48	3597.47	5380.95	4526.68	3654.78	3256.65	3865.48	8155.67	76003	82400	95179	15754	21718	122458	118941	65824	88776	72969	53941	43073	52163	122156	4757.49	4633.95	76064.7	71271.7
S9606_2360	hsa-miR-30c-1-3p	NA	0	0	0	0.094	0	0	0	0	0	0	0	0	0	0	0	0	0	1	0	0	0	0	0	0	0	0	0	0	0.013	0	0.143	0
S9606_364	hsa-miR-33a-5p	NA	0	22.195	3.268	14.72	14.916	1.153	9.857	5.137	3.394	9.119	0.136	8.468	15.117	5.274	0	353	55	157	204	22	157	94	56	147	2	112	204	79	9.444	6.664	135.429	99.143
S9606_365	hsa-miR-1287-5p	NA	5.445	0	0	0	0.073	1.362	2.26	1.749	1.879	0	0	0	0	0	75	0	0	0	1	26	36	32	31	0	0	0	0	0	1.306	0.518	19.714	9
S9606_2362	hsa-miR-616-3p	NA	0	0	0	0	0	0	0	0	0	0	0	5.671	0	0	0	0	0	0	0	0	0	0	0	0	0	75	0	0	0	0.81	0	10.714
S9606_367	hsa-miR-154-5p	NA	0	0	0	0	0	0.524	2.323	6.066	13.395	3.97	0	0	6.002	4.473	0	0	0	0	0	10	37	111	221	64	0	0	81	67	0.407	4.844	6.714	77.714
S9606_1058	hsa-miR-212-3p	NA	0.073	0	0.059	0	0	0	0	0	3.394	0	0	0	0	0	1	0	1	0	0	0	0	0	56	0	0	0	0	0	0.019	0.485	0.286	8
S9606_371	hsa-miR-3617-3p	NA	0	0	0	0	0	0	0	0	1.455	0	0	0	0	0	0	0	0	0	0	0	0	0	24	0	0	0	0	0	0	0.208	0	3.429
S9606_1059	hsa-miR-1224-5p	NA	0	0	0	0	0	0	0	0	0	0	0	0	0.445	5.074	0	0	0	0	0	0	0	0	0	0	0	0	6	76	0	0.788	0	11.714
S9606_2367	hsa-miR-23b-5p	NA	2.614	0	0	0	0	0	3.579	1.312	0	0.186	11.857	0	0	0.067	36	0	0	0	0	0	57	24	0	3	175	0	0	1	0.885	1.917	13.286	29
S9606_374	hsa-miR-6817-3p	NA	0	0	0	0	0	0.052	0	0	3.212	0	0	0	0	0	0	0	0	0	0	1	0	0	53	0	0	0	0	0	0.007	0.459	0.143	7.571
S9606_375	hsa-miR-1226-3p	NA	3.049	0	0	0	0.073	1.991	3.893	0	0	0	0	0	0.148	7.544	42	0	0	0	1	38	62	0	0	0	0	0	2	113	1.287	1.099	20.429	16.429
S9606_376	hsa-miR-127-3p	NA	275.509	262.255	227.041	105.104	66.683	164.459	308.579	337.427	1860.14	145.35	58.202	387.943	1327.79	160.702	3795	4171	3821	1121	912	3139	4915	6174	30689	2343	859	5131	17918	2407	201.376	611.08	3124.86	9360.14
S9606_377	hsa-miR-5004-3p	NA	0	0.063	0	0	0	0	0	0	0	0	0	0	0	0	0	1	0	0	0	0	0	0	0	0	0	0	0	0	0.009	0	0.143	0
S9606_378	hsa-miR-23b-3p	NA	34.629	47.974	42.069	11.907	0.292	10.793	39.428	9.728	14.305	46.03	16.261	21.775	22.083	6.943	477	763	708	127	4	206	628	178	236	742	240	288	298	104	26.728	19.589	416.143	298
S9606_1709	hsa-miR-654-3p	NA	0	4.59	0	0	0	0	0	0.492	6.243	0	0	0	0	0	0	73	0	0	0	0	0	9	103	0	0	0	0	0	0.656	0.962	10.429	16
S9606_380	hsa-miR-3613-5p	NA	35.791	66.963	23.292	23.534	0.512	26.144	169.012	15.084	39.823	20.782	13.619	11.492	44.685	22.9	493	1065	392	251	7	499	2692	276	657	335	201	152	603	343	49.321	24.055	771.286	366.714
S9606_2369	hsa-miR-125b-5p	NA	0.145	3.835	0.059	0	0.146	2.096	19.4	0.109	6.001	7.568	0	3.478	8.596	0	2	61	1	0	2	40	309	2	99	122	0	46	116	0	3.669	3.679	59.286	55
S9606_1711	hsa-miR-429	NA	0	4.716	5.407	0	0	0.105	7.534	0	2.243	0.062	0	0.151	0.148	3.138	0	75	91	0	0	2	120	0	37	1	0	2	2	47	2.537	0.82	41.143	12.714
S9606_1712	hsa-miR-584-3p	NA	0	0	0	0	0	0	0	2.241	0	0	0	0	0	0	0	0	0	0	0	0	0	41	0	0	0	0	0	0	0	0.32	0	5.857
S9606_2371	hsa-miR-6804-5p	NA	0	0	0	0	0	0	0	0	0	0	0	0	0.074	5.208	0	0	0	0	0	0	0	0	0	0	0	0	1	78	0	0.755	0	11.286
S9606_1718	hsa-miR-200b-5p	NA	0	0	0	0	0	0.052	0	0	0	0	0	0	0	0	0	0	0	0	0	1	0	0	0	0	0	0	0	0	0.007	0	0.143	0
S9606_1077	hsa-miR-940	NA	0	0	0	0	9.432	0	0	2.131	0.061	0	0.474	0	0	0.134	0	0	0	0	129	0	0	39	1	0	7	0	0	2	1.347	0.4	18.429	7
S9606_1721	hsa-miR-548d-5p	NA	0	0	0	0	0	0	0	0.984	0	0	0	0	0	0	0	0	0	0	0	0	0	18	0	0	0	0	0	0	0	0.141	0	2.571
S9606_1720	hsa-miR-3157-3p	NA	0	0	0	0	0	0	0	0	0	0.31	2.642	0	0	0	0	0	0	0	0	0	0	0	0	5	39	0	0	0	0	0.422	0	6.286
S9606_1723	hsa-miR-324-5p	NA	0	3.395	0.059	0	0.146	1.781	0.942	0.055	2.061	0	0	0	0.296	16.558	0	54	1	0	2	34	15	1	34	0	0	0	4	248	0.903	2.71	15.143	41
S9606_1724	hsa-miR-26a-1-3p	NA	4.719	0	0	0	0.073	0.733	5.462	0.71	0	0	0	0	0	0	65	0	0	0	1	14	87	13	0	0	0	0	0	0	1.57	0.101	23.857	1.857
S9606_1729	hsa-miR-1294	NA	0	0	0	0.094	0	2.043	0	2.022	3.697	2.854	0	2.344	6.595	1.202	0	0	0	1	0	39	0	37	61	46	0	31	89	18	0.305	2.673	5.714	40.286
S9606_2381	hsa-miR-671-3p	NA	3.485	0	0	0	0	0.052	3.83	0.547	2.485	0	0	0	3.335	0	48	0	0	0	0	1	61	10	41	0	0	0	45	0	1.052	0.909	15.714	13.714
S9606_2384	hsa-miR-184	NA	0	0	0.059	0	0	0	0.126	2.241	0	0.062	7.521	0	0	0	0	0	1	0	0	0	2	41	0	1	111	0	0	0	0.026	1.403	0.429	21.857
S9606_1732	hsa-miR-3157-5p	NA	0	0	0	0	0	0	0	0	0	2.171	0	0	0	0	0	0	0	0	0	0	0	0	0	35	0	0	0	0	0	0.31	0	5
S9606_1735	hsa-miR-122-3p	NA	13.576	69.352	18.301	0	3.875	0.052	18.27	0.547	2.243	24.318	0.136	6.653	0.593	2.537	187	1103	308	0	53	1	291	10	37	392	2	88	8	38	17.632	5.289	277.571	82.143
S9606_1736	hsa-miR-1270	NA	0.581	0	0	0	0	1.781	0	2.131	2.667	0	0	0	0	0	8	0	0	0	0	34	0	39	44	0	0	0	0	0	0.337	0.685	6	11.857
S9606_1737	hsa-miR-769-3p	NA	0	0	0	0	0	0	0.063	1.53	8.728	0	0	0	0	0.134	0	0	0	0	0	0	1	28	144	0	0	0	0	2	0.009	1.485	0.143	24.857
S9606_1739	hsa-miR-143-3p	NA	131.039	178.316	119.848	24.19	53.157	59.465	233.113	114.061	145.228	84.741	156.65	138.362	351.623	34.584	1805	2836	2017	258	727	1135	3713	2087	2396	1366	2312	1830	4745	518	114.161	146.464	1784.43	2179.14
S9606_2386	hsa-miR-93-3p	NA	0	0	0	0	0.146	1.939	2.637	0.055	2.788	0	0	0	0	0	0	0	0	0	2	37	42	1	46	0	0	0	0	0	0.675	0.406	11.571	6.714
S9606_2389	hsa-miR-135b-5p	NA	0	0	0	0	0	0	0	0	0	0	0	0.076	0.074	0	0	0	0	0	0	0	0	0	0	0	0	1	1	0	0	0.021	0	0.286
S9606_2391	hsa-miR-195-5p	NA	0	0	0	0	0	0	0	2.131	0	0	0	0	0.074	0	0	0	0	0	0	0	0	39	0	0	0	0	1	0	0	0.315	0	5.714
S9606_1742	hsa-miR-10b-5p	NA	108.897	259.614	308.088	28.784	38.533	64.233	290.623	104.606	142.501	213.589	232.468	141.764	194.967	62.825	1500	4129	5185	307	527	1226	4629	1914	2351	3443	3431	1875	2631	941	156.967	156.103	2500.43	2369.43
S9606_2393	hsa-miR-125a-3p	NA	0	2.704	0	0	0	0	0	0	0	0	0	0	0	0	0	43	0	0	0	0	0	0	0	0	0	0	0	0	0.386	0	6.143	0
S9606_1744	hsa-miR-7705	NA	0	0	0	0	0	0	0	0	0	0	0	0	0	4.941	0	0	0	0	0	0	0	0	0	0	0	0	0	74	0	0.706	0	10.571
S9606_402	hsa-miR-1843	NA	2.251	5.03	0	9.001	0	0.681	7.346	1.093	2.182	0	0	0	4.224	5.074	31	80	0	96	0	13	117	20	36	0	0	0	57	76	3.473	1.796	48.143	27
S9606_1748	hsa-miR-153-3p	NA	0	0	0	0	0.073	1.362	0	0	0	1.489	0	0	0	0	0	0	0	0	1	26	0	0	0	24	0	0	0	0	0.205	0.213	3.857	3.429
S9606_2400	hsa-miR-6819-3p	NA	0.508	0.126	0	0	13.015	1.467	8.852	0	0	0	0.136	0.076	5.41	0.2	7	2	0	0	178	28	141	0	0	0	2	1	73	3	3.424	0.832	50.857	11.286
S9606_1752	hsa-miR-423-3p	NA	1182.91	1507.32	991.943	338.378	309.361	819.833	2023.68	1019	1762.62	1246.67	549.698	733.092	1913.73	666.442	16294	23973	16694	3609	4231	15648	32233	18645	29080	20096	8113	9696	25825	9982	1024.78	1127.32	16097.4	17348.1
S9606_2406	hsa-miR-450b-5p	NA	0	0	0	0	0	0	0	0	0.061	1.923	0	0	0	0	0	0	0	0	0	0	0	0	1	31	0	0	0	0	0	0.283	0	4.571
S9606_408	hsa-miR-31-5p	NA	0	0	0	0	0	0	0	0	0	0	0.068	0	8.3	0	0	0	0	0	0	0	0	0	0	0	1	0	112	0	0	1.195	0	16.143
S9606_2417	hsa-miR-1228-5p	NA	8.204	0	0	0.094	0	0.105	9.355	2.295	0	0	0	0	1.037	14.288	113	0	0	1	0	2	149	42	0	0	0	0	14	214	2.537	2.517	37.857	38.571
S9606_1761	hsa-miR-935	NA	0	0.126	4.456	0	0	0	0	0.109	2.606	0	0	0	0	0	0	2	75	0	0	0	0	2	43	0	0	0	0	0	0.655	0.388	11	6.429
S9606_1104	hsa-miR-642a-5p	NA	0	0	0	0	0	0	5.274	0	0	0	0	0	0	0	0	0	0	0	0	0	84	0	0	0	0	0	0	0	0.753	0	12	0
S9606_1765	hsa-miR-6774-3p	NA	0.073	0	0	0	0	0	0	0	0	0	0	0	0	0	1	0	0	0	0	0	0	0	0	0	0	0	0	0	0.01	0	0.143	0
S9606_1768	hsa-miR-150-3p	NA	0	8.237	0	4.782	20.4	0.052	13.749	0	0	0.062	8.063	5.822	0	0.067	0	131	0	51	279	1	219	0	0	1	119	77	0	1	6.746	2.002	97.286	28.286
S9606_1771	hsa-miR-3130-5p	NA	0	0	0	0	0	0	0	0.547	0	0	0	0	0	0	0	0	0	0	0	0	0	10	0	0	0	0	0	0	0	0.078	0	1.429
S9606_412	hsa-miR-126-5p	NA	83.342	70.861	27.927	10.314	0.804	38.194	198.771	23.993	107.103	78.165	23.037	13.458	47.204	35.051	1148	1127	470	110	11	729	3166	439	1767	1260	340	178	637	525	61.459	46.859	965.857	735.143
S9606_423	hsa-miR-6721-5p	NA	1.089	0	0	0	0	0	0	0	0	0	0	0	0	4.206	15	0	0	0	0	0	0	0	0	0	0	0	0	63	0.156	0.601	2.143	9
S9606_1784	hsa-miR-5193	NA	0	0	0	0	0	0	0	0	1.455	0	0	0	0	1.602	0	0	0	0	0	0	0	0	24	0	0	0	0	24	0	0.437	0	6.857
S9606_1120	hsa-miR-25-5p	NA	0	0	0.059	0	0	1.677	0	0.109	5.94	0	0	0	0	0	0	0	1	0	0	32	0	2	98	0	0	0	0	0	0.248	0.864	4.714	14.286
S9606_1787	hsa-miR-376b-3p	NA	0	0	0.059	0	0.073	0.21	9.543	1.202	2.909	0	0.068	3.554	7.781	0	0	0	1	0	1	4	152	22	48	0	1	47	105	0	1.412	2.216	22.571	31.857
S9606_2430	hsa-miR-3939	NA	0	8.174	0	0	0	0	0	0	0	0	0	0	0	0	0	130	0	0	0	0	0	0	0	0	0	0	0	0	1.168	0	18.571	0
S9606_426	hsa-miR-139-3p	NA	51.181	60.298	50.863	40.41	0.585	18.075	123.18	47.876	78.13	40.385	21.207	29.033	112.341	28.909	705	959	856	431	8	345	1962	876	1289	651	313	384	1516	433	49.228	51.126	752.286	780.286
S9606_2432	hsa-miR-424-5p	NA	1.089	2.704	0.119	7.501	0	1.624	5.525	0.055	13.335	2.171	0	5.444	0.074	2.604	15	43	2	80	0	31	88	1	220	35	0	72	1	39	2.652	3.383	37	52.571
S9606_2434	hsa-miR-194-5p	NA	82.979	106.323	54.844	0	1.024	25.987	32.71	10.548	75.342	51.055	40.856	33.494	2.445	18.761	1143	1691	923	0	14	496	521	193	1243	823	603	443	33	281	43.409	33.215	684	517
S9606_1791	hsa-miR-651-5p	NA	9.438	0.063	7.368	0	0.073	1.257	0	3.443	2.121	0	0	0	1.186	4.073	130	1	124	0	1	24	0	63	35	0	0	0	16	61	2.6	1.546	40	25
S9606_2436	hsa-miR-3667-3p	NA	0	0	0	0	0	0	0	0	0	0	0	0	0.148	2.537	0	0	0	0	0	0	0	0	0	0	0	0	2	38	0	0.384	0	5.714
S9606_434	hsa-miR-376c-3p	NA	11.253	8.111	5.348	0	0	2.672	2.762	0.547	72.008	9.119	0	5.519	23.12	0	155	129	90	0	0	51	44	10	1188	147	0	73	312	0	4.307	15.759	67	247.143
S9606_1124	hsa-miR-11401	NA	6.098	0	0	0	0	0	3.202	0	0	0	0	0	0	0	84	0	0	0	0	0	51	0	0	0	0	0	0	0	1.329	0	19.286	0
S9606_436	hsa-miR-6826-3p	NA	0	0	0	0	0	0.629	0	0	0	0	0	0	0	0	0	0	0	0	0	12	0	0	0	0	0	0	0	0	0.09	0	1.714	0
S9606_2438	hsa-miR-6842-3p	NA	9.946	2.201	0	0	0.073	0.105	11.427	2.459	0	0	0	0.151	0	0.067	137	35	0	0	1	2	182	45	0	0	0	2	0	1	3.393	0.382	51	6.857
S9606_2439	hsa-miR-5189-3p	NA	0	0	0	0	0	0	0	0.055	2.364	0	0	0	0	0	0	0	0	0	0	0	0	1	39	0	0	0	0	0	0	0.346	0	5.714
S9606_438	hsa-miR-30b-5p	NA	65.846	99.91	16.043	37.504	5.996	35.941	81.492	44.87	40.247	57.197	20.733	19.431	41.572	47.603	907	1589	270	400	82	686	1298	821	664	922	306	257	561	713	48.962	38.808	747.429	606.286
S9606_2441	hsa-miR-190b-5p	NA	2.468	16.222	0	7.876	0.073	1.781	3.704	0.765	0.061	9.057	6.166	3.554	7.114	4.607	34	258	0	84	1	34	59	14	1	146	91	47	96	69	4.589	4.475	67.143	66.286
S9606_439	hsa-miR-9-3p	NA	0	0	0	0	9.871	0	0.126	2.295	4.728	3.846	0	0	0	0	0	0	0	0	135	0	2	42	78	62	0	0	0	0	1.428	1.553	19.571	26
S9606_441	hsa-miR-6858-3p	NA	0	3.584	0	0	0	0	0	0	0	0	0	0	0	0	0	57	0	0	0	0	0	0	0	0	0	0	0	0	0.512	0	8.143	0
S9606_1806	hsa-miR-4429	NA	0.145	0.063	0.119	0	0	0.052	0	0	0	0	0	0	0.074	0	2	1	2	0	0	1	0	0	0	0	0	0	1	0	0.054	0.011	0.857	0.143
S9606_2445	hsa-miR-3944-3p	NA	0	0	0	0	0	0	0	0	0	0	0	0	0	3.004	0	0	0	0	0	0	0	0	0	0	0	0	0	45	0	0.429	0	6.429
S9606_2455	hsa-miR-1255a	NA	0	0	0	0	0	0	0	0	0	0	0	0	8.3	0	0	0	0	0	0	0	0	0	0	0	0	0	112	0	0	1.186	0	16
S9606_1133	hsa-miR-99b-5p	NA	511.379	477.981	250.927	37.504	26.469	77.331	317.18	399.513	1403.12	383.691	210.041	234.233	203.119	179.129	7044	7602	4223	400	362	1476	5052	7310	23149	6185	3100	3098	2741	2683	242.682	430.407	3737	6895.14
S9606_1813	hsa-miR-146b-5p	NA	8.421	2.012	5.229	0	0.219	4.244	4.583	4.809	0.485	11.353	0.068	0.076	0.371	2.804	116	32	88	0	3	81	73	88	8	183	1	1	5	42	3.53	2.852	56.143	46.857
S9606_1816	hsa-miR-378a-3p	NA	235.435	203.026	113.134	55.412	23.763	30.964	43.383	26.452	75.887	92.309	125.821	87.327	62.173	230.938	3243	3229	1904	591	325	591	691	484	1252	1488	1857	1155	839	3459	100.731	100.13	1510.57	1504.86
S9606_1820	hsa-miR-133b	NA	0	0.063	0	0	0	0.052	0.063	0	0	0	0	0	0	0	0	1	0	0	0	1	1	0	0	0	0	0	0	0	0.025	0	0.429	0
S9606_1824	hsa-miR-410-5p	NA	0	0	0	0	0	0.105	0	0	0	0	0	0	0	0	0	0	0	0	0	2	0	0	0	0	0	0	0	0	0.015	0	0.286	0
S9606_449	hsa-miR-3191-3p	NA	4.501	0	0	0	0	0	0	0.055	3.334	0	0	0	0	0	62	0	0	0	0	0	0	1	55	0	0	0	0	0	0.643	0.484	8.857	8
S9606_1826	hsa-miR-15b-5p	NA	407.927	360.655	391.453	50.63	55.862	334.524	309.771	28.747	207.114	396.16	244.528	191.59	31.865	380.957	5619	5736	6588	540	764	6385	4934	526	3417	6386	3609	2534	430	5706	272.975	211.566	4366.57	3229.71
S9606_1827	hsa-miR-4659b-5p	NA	0	2.012	0.059	0	0	0	0	0	0	0	0.678	0	0	0.134	0	32	1	0	0	0	0	0	0	0	10	0	0	2	0.296	0.116	4.714	1.714
S9606_454	hsa-miR-1914-5p	NA	0	0	0	0	0	0	0	0	0	0	0	5.973	0	0	0	0	0	0	0	0	0	0	0	0	0	79	0	0	0	0.853	0	11.286
S9606_457	hsa-miR-139-5p	NA	1397.36	2135.82	957.48	222.679	119.986	249.23	1846.2	745.466	1299.48	1380.23	714.004	1112.19	1390.78	905.859	19248	33969	16114	2375	1641	4757	29406	13640	21439	22249	10538	14710	18768	13568	989.823	1078.29	15358.6	16416
S9606_458	hsa-miR-941	NA	7.187	3.835	0	0	0	3.144	3.265	1.968	20.184	0	0.136	0	0.074	0.067	99	61	0	0	0	60	52	36	333	0	2	0	1	1	2.49	3.204	38.857	53.286
S9606_2465	hsa-miR-619-5p	NA	0	0	2.496	0	0.219	0.576	0	0.273	0	1.117	0	0.756	0.148	11.884	0	0	42	0	3	11	0	5	0	18	0	10	2	178	0.47	2.025	8	30.429
S9606_1839	hsa-miR-128-3p	NA	33.903	47.22	24.6	7.97	6.361	7.597	19.965	7.214	56.067	5.583	7.182	8.922	16.081	12.151	467	751	414	85	87	145	318	132	925	90	106	118	217	182	21.088	16.171	323.857	252.857
S9606_465	hsa-miR-548ap-3p	NA	0	0	10.398	0	0.146	2.567	0	5.684	0	0.124	0	0	0.074	0	0	0	175	0	2	49	0	104	0	2	0	0	1	0	1.873	0.84	32.286	15.286
S9606_1154	hsa-miR-1292-5p	NA	0	0.063	0	0	0	0.576	0	0	0	0	0	0	0	0	0	1	0	0	0	11	0	0	0	0	0	0	0	0	0.091	0	1.714	0
S9606_469	hsa-miR-340-3p	NA	3.267	7.482	2.912	0	1.974	2.724	6.216	0.164	6.486	5.397	0	0	2.001	3.271	45	119	49	0	27	52	99	3	107	87	0	0	27	49	3.511	2.474	55.857	39
S9606_472	hsa-miR-451a	NA	46373.4	56290.2	81346.4	4803.58	5397.92	85778.2	39299.1	109639	44295.5	39665.7	42403.2	16327.7	25096	52458.9	638771	895261	1369026	51233	73825	1637233	625951	2006103	730796	639401	625830	215953	338660	785732	45612.7	47126.6	755900	763211
S9606_1162	hsa-miR-150-5p	NA	1587.64	2423.1	2745.64	319.908	321.791	560.544	2724.34	535.598	691.834	1422.79	104.004	381.743	712.138	1018.62	21869	38538	46208	3412	4401	10699	43393	9800	11414	22935	1535	5049	9610	15257	1526.14	695.247	24074.3	10800
S9606_474	hsa-miR-126-3p	NA	13488.8	18254.8	13916.7	3225.8	2295.6	8557.17	20010.4	6075.55	17351.1	14397.4	5168.7	7864.64	14324.8	6378.6	185801	290332	234212	34405	31396	163329	318723	111166	286262	232083	76285	104019	193307	95539	11392.7	10223	179743	156952
S9606_1163	hsa-miR-361-3p	NA	0	3.458	0	0	0	0	0	0	0	0	0	0	0	0	0	55	0	0	0	0	0	0	0	0	0	0	0	0	0.494	0	7.857	0
S9606_1846	hsa-miR-1237-3p	NA	0.073	0	0	0	0	0	0	0	0	0	0	0	0.074	1.536	1	0	0	0	0	0	0	0	0	0	0	0	1	23	0.01	0.23	0.143	3.429
S9606_1165	hsa-miR-4446-3p	NA	72.307	64.196	3.862	18.564	0.146	10.583	30.45	7.269	14.668	20.534	9.486	8.392	39.275	47.737	996	1021	65	198	2	202	485	133	242	331	140	111	530	715	28.587	21.052	424.143	314.571
S9606_1166	hsa-miR-4281	NA	0	0.063	0	0	0	0	0	0	0	0	0	0	0	0	0	1	0	0	0	0	0	0	0	0	0	0	0	0	0.009	0	0.143	0
S9606_2472	hsa-let-7e-5p	NA	307.452	300.986	421.935	145.609	95.346	72.668	422.593	747.324	1045.87	439.833	99.397	615.447	317.09	141.34	4235	4787	7101	1553	1304	1387	6731	13674	17255	7090	1467	8140	4279	2117	252.37	486.615	3871.14	7717.43
S9606_1850	hsa-miR-1268a	NA	18.222	0	0.059	0	0.073	0.891	0	10.165	10.486	7.258	0	0	0.296	14.555	251	0	1	0	1	17	0	186	173	117	0	0	4	218	2.749	6.109	38.571	99.714
S9606_2481	hsa-miR-760	NA	0	0	0	0	0	0.105	1.821	0	0	0	0	0	0	0	0	0	0	0	0	2	29	0	0	0	0	0	0	0	0.275	0	4.429	0
S9606_485	hsa-miR-103a-3p	NA	19.964	34.77	20.5	0	0.146	0	28.692	6.504	6.304	0	0.881	0	0	1.803	275	553	345	0	2	0	457	119	104	0	13	0	0	27	14.867	2.213	233.143	37.571
S9606_1173	hsa-miR-323a-5p	NA	0.073	0	0.059	0	0	2.777	0	0.055	3.819	1.923	0	4.99	2.594	0	1	0	1	0	0	53	0	1	63	31	0	66	35	0	0.416	1.911	7.857	28
S9606_1857	hsa-miR-6757-5p	NA	0	0	0	0	0	0.052	2.637	0	0	0	0	0	0	0	0	0	0	0	0	1	42	0	0	0	0	0	0	0	0.384	0	6.143	0
S9606_1171	hsa-miR-6777-3p	NA	0.508	0	0	0	0	0.786	0	0	0	0	0	0	0.074	2.203	7	0	0	0	0	15	0	0	0	0	0	0	1	33	0.185	0.325	3.143	4.857
S9606_487	hsa-let-7i-3p	NA	0	4.841	0	0	0	1.153	0	1.968	3.576	0	0	0	0	0.067	0	77	0	0	0	22	0	36	59	0	0	0	0	1	0.856	0.801	14.143	13.714
S9606_1859	hsa-miR-342-5p	NA	6.243	1.32	27.333	0	0.292	7.964	12.996	10.275	2.728	9.057	2.913	12.702	9.115	6.209	86	21	460	0	4	152	207	188	45	146	43	168	123	93	8.021	7.571	132.857	115.143
S9606_490	hsa-miR-199b-5p	NA	0	0	0	0	0	0.786	1.695	1.366	0	1.489	0	0	0	0.601	0	0	0	0	0	15	27	25	0	24	0	0	0	9	0.354	0.494	6	8.286
S9606_1174	hsa-miR-345-5p	NA	24.683	0.126	0	0	0	0.157	4.897	2.022	9.031	0	0	0	0	1.202	340	2	0	0	0	3	78	37	149	0	0	0	0	18	4.266	1.751	60.429	29.143
S9606_1175	hsa-miR-877-5p	NA	7.115	1.635	0	1.031	18.426	7.492	9.606	8.799	10.971	12.531	0.61	28.504	21.342	21.765	98	26	0	11	252	143	153	161	181	202	9	377	288	326	6.472	14.932	97.571	220.571
S9606_1177	hsa-miR-27b-5p	NA	0	11.946	0	0	0	0	0	0	0	0	0	0	0	0	0	190	0	0	0	0	0	0	0	0	0	0	0	0	1.707	0	27.143	0
S9606_495	hsa-miR-6821-5p	NA	0	0	0	0	0	0	0	0.109	3.091	0.062	0	0	0	0	0	0	0	0	0	0	0	2	51	1	0	0	0	0	0	0.466	0	7.714
S9606_496	hsa-miR-6879-3p	NA	0	0	0	0	0.146	0.21	0	0	0	0	0	0	0	0	0	0	0	0	2	4	0	0	0	0	0	0	0	0	0.051	0	0.857	0
S9606_1861	hsa-miR-1229-3p	NA	0	0	0	0	0	0.472	2.951	0	0	0	0	0	0	0	0	0	0	0	0	9	47	0	0	0	0	0	0	0	0.489	0	8	0
S9606_1178	hsa-miR-301b-3p	NA	0	2.829	0	0	0	0	0	0	0	0	0	0	0	0	0	45	0	0	0	0	0	0	0	0	0	0	0	0	0.404	0	6.429	0
S9606_1862	hsa-miR-1284	NA	5.227	6.539	9.388	0	0	1.886	4.772	1.038	8.122	0	0	4.915	0	0	72	104	158	0	0	36	76	19	134	0	0	65	0	0	3.973	2.011	63.714	31.143
S9606_1181	hsa-miR-1227-3p	NA	0	0	0	0	0	1.362	1.821	0	1.273	4.218	0	0	2.964	0	0	0	0	0	0	26	29	0	21	68	0	0	40	0	0.455	1.208	7.857	18.429
S9606_2491	hsa-miR-6843-3p	NA	0	0	0	0	0	0	0	0	0	0	0	0	0	0.067	0	0	0	0	0	0	0	0	0	0	0	0	0	1	0	0.01	0	0.143
S9606_500	hsa-miR-450a-1-3p	NA	0	0	0	0	0	0	0	1.585	0	0	0	0	0	0	0	0	0	0	0	0	0	29	0	0	0	0	0	0	0	0.226	0	4.143
S9606_1184	hsa-miR-6813-5p	NA	0	6.791	0	0	0	0	0	0	0	0	0	0	0	0	0	108	0	0	0	0	0	0	0	0	0	0	0	0	0.97	0	15.429	0
S9606_1185	hsa-miR-1256	NA	0	0	0	0	0	0	0	0	0	2.481	0	0	0	0	0	0	0	0	0	0	0	0	0	40	0	0	0	0	0	0.354	0	5.714
S9606_1189	hsa-miR-199a-3p	NA	110.567	49.483	32.562	11.439	8.116	43.643	154.823	55.254	60.613	105.895	31.913	117.041	95.52	40.392	1523	787	548	122	111	833	2466	1011	1000	1707	471	1548	1289	605	58.662	72.375	912.857	1090.14
S9606_1872	hsa-miR-145-3p	NA	0	0	0	0	0	0	0	0	0	0	0	0	0	1.803	0	0	0	0	0	0	0	0	0	0	0	0	0	27	0	0.258	0	3.857
S9606_1192	hsa-miR-30d-3p	NA	0	0	0	0	0	0	0	1.694	2.243	0	0	0	0	2.203	0	0	0	0	0	0	0	31	37	0	0	0	0	33	0	0.877	0	14.429
S9606_2497	hsa-miR-125b-1-3p	NA	0	0	0	0	0	0	0	0	0	0	0	0	0	0.067	0	0	0	0	0	0	0	0	0	0	0	0	0	1	0	0.01	0	0.143
S9606_1193	hsa-miR-1307-5p	NA	0	0	0	0	0	0	0	0	0	6.638	0	0	0	0	0	0	0	0	0	0	0	0	0	107	0	0	0	0	0	0.948	0	15.286
S9606_2499	hsa-miR-4435	NA	0	0	0	0	0.146	1.048	0.126	1.312	2.546	0	0	0	0.074	8.613	0	0	0	0	2	20	2	24	42	0	0	0	1	129	0.189	1.792	3.429	28
S9606_1196	hsa-miR-708-5p	NA	0.145	0	5.348	0	0	0	0.063	0	4.667	0	7.047	0	0	0	2	0	90	0	0	0	1	0	77	0	104	0	0	0	0.794	1.673	13.286	25.857
S9606_1878	hsa-miR-29c-3p	NA	2.105	0	0	0	0.073	0.157	0	0	0	2.605	3.998	0	1.334	0	29	0	0	0	1	3	0	0	0	42	59	0	18	0	0.334	1.134	4.714	17
S9606_1200	hsa-miR-4466	NA	0	0	0	0	0	0	0	0	0	0	0	0	0	1.736	0	0	0	0	0	0	0	0	0	0	0	0	0	26	0	0.248	0	3.714
S9606_1880	hsa-let-7f-5p	NA	10675.2	13235.8	10501.2	2147.94	2199.6	11613.1	26477	5254.99	9933.27	10453.8	5081.43	5859.37	10481.3	12653.4	147046	210508	176731	22909	30083	221657	421723	96152	163881	168513	74997	77497	141441	189524	10978.6	8531.09	175808	130286
S9606_1881	hsa-miR-483-5p	NA	7.26	0	28.165	0	0.146	3.301	19.714	2.295	6.304	4.839	19.513	0	1.334	9.881	100	0	474	0	2	63	314	42	104	78	288	0	18	148	8.369	6.309	136.143	96.857
S9606_1882	hsa-miR-6842-5p	NA	0	0	0	0	0	0.105	0	0	0	0	0.271	0	0	0	0	0	0	0	0	2	0	0	0	0	4	0	0	0	0.015	0.039	0.286	0.571
S9606_2505	hsa-miR-181a-3p	NA	2.831	4.716	0	0	0	3.039	13.498	3.498	7.577	11.353	0.136	10.207	11.931	0	39	75	0	0	0	58	215	64	125	183	2	135	161	0	3.441	6.386	55.286	95.714
S9606_514	hsa-miR-548ax	NA	0	0	0	0	0	0	0.063	0.82	0	0	0	0	0	0	0	0	0	0	0	0	1	15	0	0	0	0	0	0	0.009	0.117	0.143	2.143
S9606_1206	hsa-miR-34a-5p	NA	14.592	38.48	15.627	10.689	20.4	10.269	90.219	30.004	125.468	22.829	103.259	61.091	71.881	24.77	201	612	263	114	279	196	1437	549	2070	368	1524	808	970	371	28.611	62.757	443.143	951.429
S9606_515	hsa-miR-144-3p	NA	203.274	88.152	64.945	35.535	59.883	188.612	214.969	152.755	86.191	467.873	48.377	45.365	94.853	198.891	2800	1402	1093	379	819	3600	3424	2795	1422	7542	714	600	1280	2979	122.196	156.329	1931	2476
S9606_1208	hsa-miR-335-5p	NA	0.073	8.928	8.853	0	0.146	4.139	0.063	3.935	5.576	0	0	0	0	0	1	142	149	0	2	79	1	72	92	0	0	0	0	0	3.172	1.359	53.429	23.429
S9606_1886	hsa-let-7d-5p	NA	2445.75	3148	2931.56	668.318	886.479	3458.2	6839.83	2518.84	2499.24	2969.03	1711.22	2102.05	3087.09	3749.62	33689	50067	49337	7128	12124	66006	108944	46088	41233	47860	25256	27802	41659	56162	2911.16	2662.44	46756.4	40865.7
S9606_1214	hsa-miR-26a-5p	NA	12613.9	14102.7	8513.93	1705.39	1084.12	4890.55	15113.9	7707.04	12154.4	11154.8	3714.61	8318.43	11489.3	5992.1	173751	224295	143286	18189	14827	93345	240733	141018	200525	179813	54824	110021	155043	89750	8289.23	8647.24	129775	132999
S9606_1210	hsa-miR-99b-3p	NA	0	0	0	0	0	0	0	0.055	3.394	0	0.068	3.251	0	0	0	0	0	0	0	0	0	1	56	0	1	43	0	0	0	0.967	0	14.429
S9606_1211	hsa-miR-6848-3p	NA	0	0	0	0	0	0	0	0	1.212	0	0	0	0	0	0	0	0	0	0	0	0	0	20	0	0	0	0	0	0	0.173	0	2.857
S9606_522	hsa-miR-499a-5p	NA	6.679	7.482	17.945	0	0.073	3.72	4.144	12.625	0	4.467	19.988	8.695	19.193	6.276	92	119	302	0	1	71	66	231	0	72	295	115	259	94	5.72	10.178	93	152.286
S9606_2513	hsa-miR-16-2-3p	NA	0	0	0	0	0	0	0	0	0	2.854	0	0	0	0	0	0	0	0	0	0	0	0	0	46	0	0	0	0	0	0.408	0	6.571
S9606_2515	hsa-miR-1225-5p	NA	0	0	0	0	0	0	0	0.055	0	0	12.196	0	0	0	0	0	0	0	0	0	0	1	0	0	180	0	0	0	0	1.75	0	25.857
S9606_526	hsa-miR-374a-3p	NA	2.541	3.395	4.219	0	0	0.262	14.44	2.241	6.061	3.66	0	2.268	4.002	2.003	35	54	71	0	0	5	230	41	100	59	0	30	54	30	3.551	2.891	56.429	44.857
S9606_1889	hsa-miR-30e-5p	NA	0	0	0	0	0	0	0	1.312	0	1.179	0	0	0.074	5.141	0	0	0	0	0	0	0	24	0	19	0	0	1	77	0	1.101	0	17.286
S9606_1890	hsa-miR-1271-5p	NA	0	3.207	0.059	0	0	0	0	0	3.152	4.963	0	0	0	2.604	0	51	1	0	0	0	0	0	52	80	0	0	0	39	0.467	1.531	7.429	24.429
S9606_527	hsa-miR-141-3p	NA	0	0	0	0	0	0	0	0.109	4.061	4.467	0	0	0	0	0	0	0	0	0	0	0	2	67	72	0	0	0	0	0	1.234	0	20.143
S9606_2517	hsa-miR-181a-5p	NA	1882.17	1783.53	1068.06	542.118	350.965	1015.62	3092.25	907.839	1879.3	1699.9	653.566	940.106	1655.63	1167.58	25926	28366	17975	5782	4800	19385	49253	16611	31005	27402	9646	12434	22342	17488	1390.67	1271.99	21641	19561.1
S9606_530	hsa-miR-186-5p	NA	0	7.419	1.307	0	0.073	1.939	0.251	0.656	3.152	2.916	0.068	0	0	3.672	0	118	22	0	1	37	4	12	52	47	1	0	0	55	1.57	1.495	26	23.857
S9606_1892	hsa-miR-18a-3p	NA	8.276	0	0	0	0	0.995	0	0	0	0.062	5.217	0.076	0	0	114	0	0	0	0	19	0	0	0	1	77	1	0	0	1.325	0.765	19	11.286
S9606_529	hsa-miR-339-5p	NA	0	0	0	0	0	0	0.816	1.038	0	0	0	0	0.296	9.013	0	0	0	0	0	0	13	19	0	0	0	0	4	135	0.117	1.478	1.857	22.571
S9606_1894	hsa-miR-378b	NA	0	0	0	0	0	0	0	0	0	0	0	0	0.074	0	0	0	0	0	0	0	0	0	0	0	0	0	1	0	0	0.011	0	0.143
S9606_531	hsa-miR-486-5p	NA	1314.46	659.126	790.75	47.442	150.696	788.346	405.767	780.498	385.254	549.636	1674.1	311.353	423.651	2032.11	18106	10483	13308	506	2061	15047	6463	14281	6356	8860	24708	4118	5717	30437	593.798	879.513	9424.86	13496.7
S9606_1218	hsa-miR-190a-5p	NA	7.478	9.054	4.813	0	0.073	4.401	3.641	3.388	2.425	7.568	0	0.605	0.148	12.285	103	144	81	0	1	84	58	62	40	122	0	8	2	184	4.209	3.774	67.286	59.714
S9606_2521	hsa-miR-6749-3p	NA	0	0	0	0	0	1.886	0.063	1.64	0.121	2.978	0.136	0	0	0	0	0	0	0	0	36	1	30	2	48	2	0	0	0	0.278	0.696	5.286	11.714
S9606_534	hsa-miR-548j-5p	NA	6.897	21.378	5.823	0.094	5.923	3.091	7.346	3.388	9.759	2.605	6.843	17.465	4.891	11.951	95	340	98	1	81	59	117	62	161	42	101	231	66	179	7.222	8.129	113	120.286
S9606_535	hsa-miR-548ay-5p	NA	0	0	0	0	0	0	0	0.055	2.788	0	2.304	0	0.222	3.605	0	0	0	0	0	0	0	1	46	0	34	0	3	54	0	1.282	0	19.714
S9606_536	hsa-miR-3936	NA	0	0	0	0	0	1.729	0	0	0	0	0	0	0	0	0	0	0	0	0	33	0	0	0	0	0	0	0	0	0.247	0	4.714	0
S9606_539	hsa-miR-1273h-5p	NA	0	0	0	0	0	0	0	0	0	0	0	2.797	0.074	0.067	0	0	0	0	0	0	0	0	0	0	0	37	1	1	0	0.42	0	5.571
S9606_2525	hsa-miR-374c-3p	NA	34.774	25.716	0	0	0	10.321	32.145	18.309	0	32.321	6.64	20.943	12.524	0.134	479	409	0	0	0	197	512	335	0	521	98	277	169	2	14.708	12.981	228.143	200.286
S9606_542	hsa-miR-218-5p	NA	1.888	0	0.059	0.094	0	0.262	4.583	2.459	1.515	0	3.727	2.873	0.593	7.945	26	0	1	1	0	5	73	45	25	0	55	38	8	119	0.984	2.73	15.143	41.429
S9606_1900	hsa-miR-369-5p	NA	5.808	12.009	8.259	0	0.146	1.677	3.579	2.077	62.31	0.062	0.203	7.636	18.304	0.067	80	191	139	0	2	32	57	38	1028	1	3	101	247	1	4.497	12.951	71.571	202.714
S9606_546	hsa-miR-135a-5p	NA	0	0	1.485	0	0	0.052	4.834	0	0	0	0	0.076	1.408	4.941	0	0	25	0	0	1	77	0	0	0	0	1	19	74	0.91	0.918	14.714	13.429
S9606_2530	hsa-miR-320b	NA	16.552	0.629	0	2.625	0.146	7.23	4.395	1.749	1.273	5.645	11.586	1.512	5.78	4.073	228	10	0	28	2	138	70	32	21	91	171	20	78	61	4.511	4.517	68	67.714
S9606_2531	hsa-miR-505-5p	NA	3.122	1.069	6.536	0	0.292	0.786	3.265	9.947	0	4.591	3.727	4.461	8.077	2.003	43	17	110	0	4	15	52	182	0	74	55	59	109	30	2.153	4.686	34.429	72.714
S9606_550	hsa-miR-93-5p	NA	434.28	268.668	244.272	9.001	36.193	396.976	238.45	220.251	192.203	218.986	232.468	109.556	185.926	374.081	5982	4273	4111	96	495	7577	3798	4030	3171	3530	3431	1449	2509	5603	232.549	219.067	3761.71	3389
S9606_1234	hsa-miR-3188	NA	0	0	0	0	0	0	0	0	0	0	0	0	0	0.067	0	0	0	0	0	0	0	0	0	0	0	0	0	1	0	0.01	0	0.143
S9606_2537	hsa-miR-192-5p	NA	138.662	297.339	220.683	0.469	13.527	98.026	106.229	96.08	340.522	146.342	61.996	39.089	48.686	77.914	1910	4729	3714	5	185	1871	1692	1758	5618	2359	915	517	657	1167	124.991	115.804	2015.14	1855.86
S9606_1235	hsa-let-7a-5p	NA	21945.2	29437	28347.5	6576.29	7794.5	24607.8	52790	16127.2	24323.6	27117.9	12620.1	16504.3	22765.1	30138	302284	468178	477077	70140	106602	469685	840833	295084	401296	437134	186260	218288	307205	451409	24499.8	21370.9	390686	328097
S9606_556	hsa-miR-548k	NA	21.344	28.42	11.29	0	0.292	8.488	15.382	12.406	22.063	6.452	2.236	6.805	7.484	12.351	294	452	190	0	4	162	245	227	364	104	33	90	101	185	12.174	9.971	192.429	157.714
S9606_557	hsa-miR-6736-5p	NA	0	0	0	0	0	0	0	1.913	0	0	0	0	0	0	0	0	0	0	0	0	0	35	0	0	0	0	0	0	0	0.273	0	5
S9606_1237	hsa-miR-7-5p	NA	0	0	440.712	59.162	0	0	531.333	0	0.182	0	0	169.286	0	661.902	0	0	7417	631	0	0	8463	0	3	0	0	2239	0	9914	147.315	118.767	2358.71	1736.57
S9606_2538	hsa-miR-548l	NA	5.372	0	0	0	0.073	1.415	0	0	0	0	0	0.076	0	0	74	0	0	0	1	27	0	0	0	0	0	1	0	0	0.98	0.011	14.571	0.143
S9606_1909	hsa-miR-654-5p	NA	0	4.527	0	0	0.073	5.292	7.346	10.767	52.248	2.171	0.068	8.997	34.532	2.604	0	72	0	0	1	101	117	197	862	35	1	119	466	39	2.462	15.912	41.571	245.571
S9606_1914	hsa-miR-130b-5p	NA	15.1	12.952	10.101	0	0.073	3.563	28.943	7.761	21.093	10.422	0	5.066	5.854	0	208	206	170	0	1	68	461	142	348	168	0	67	79	0	10.105	7.171	159.143	114.857
S9606_1915	hsa-miR-487a-5p	NA	0	4.464	0	0	0	0.052	3.014	0	4.546	0	0	0.076	13.561	0	0	71	0	0	0	1	48	0	75	0	0	1	183	0	1.076	2.598	17.143	37
S9606_2546	hsa-miR-130b-3p	NA	0	0	0	0	0	0.052	0	0	0	0	0	0	0	0	0	0	0	0	0	1	0	0	0	0	0	0	0	0	0.007	0	0.143	0
S9606_2547	hsa-let-7c-5p	NA	279.719	625.865	500.072	86.446	80.795	105.518	597.38	177.513	375.981	372.835	181.584	462.492	321.685	214.647	3853	9954	8416	922	1105	2014	9515	3248	6203	6010	2680	6117	4341	3215	325.114	300.962	5111.29	4544.86
S9606_2549	hsa-miR-203a-3p	NA	0.073	0	0	0	0	0.995	0	1.585	0	0	0	0	0	0	1	0	0	0	0	19	0	29	0	0	0	0	0	0	0.153	0.226	2.857	4.143
S9606_1920	hsa-miR-939-5p	NA	0	0	0	0	0	0	0	0	0	0	0	0	0	6.61	0	0	0	0	0	0	0	0	0	0	0	0	0	99	0	0.944	0	14.143
S9606_2550	hsa-miR-377-3p	NA	0	0	0	0	0	0.105	0	0	0	0	0	0	0	0	0	0	0	0	0	2	0	0	0	0	0	0	0	0	0.015	0	0.286	0
S9606_575	hsa-miR-4772-3p	NA	0	0	0	0	0	0	0	0	0	3.102	0	0	0	0	0	0	0	0	0	0	0	0	0	50	0	0	0	0	0	0.443	0	7.143
S9606_1921	hsa-miR-485-5p	NA	13.503	12.89	25.075	0	0.219	3.458	14.754	14.592	188.566	14.33	0.61	42.945	57.727	21.431	186	205	422	0	3	66	235	267	3111	231	9	568	779	321	9.986	48.6	159.571	755.143
S9606_1245	hsa-miR-6772-3p	NA	0	0	0	0	0	0	0	0	0	0	0	0	0.148	10.482	0	0	0	0	0	0	0	0	0	0	0	0	2	157	0	1.519	0	22.714
S9606_1246	hsa-miR-874-3p	NA	0	0	0.772	0	0	0	0	0	0	0	0	0.076	2.371	0	0	0	13	0	0	0	0	0	0	0	0	1	32	0	0.11	0.35	1.857	4.714
S9606_2556	hsa-miR-199b-3p	NA	110.567	49.483	32.562	11.439	8.116	43.643	154.823	55.254	60.613	105.895	31.913	117.041	95.52	40.392	1523	787	548	122	111	833	2466	1011	1000	1707	471	1548	1289	605	58.662	72.375	912.857	1090.14
S9606_2558	hsa-miR-454-3p	NA	31.725	32.255	7.19	0.094	10.821	48.096	77.035	30.66	23.275	18.363	5.962	12.778	28.085	111.764	437	513	121	1	148	918	1227	561	384	296	88	169	379	1674	29.602	32.984	480.714	507.286
S9606_1249	hsa-miR-187-3p	NA	0.073	0	0	0	0	0	0	0	0	0	0	0	0	0.2	1	0	0	0	0	0	0	0	0	0	0	0	0	3	0.01	0.029	0.143	0.429
S9606_1250	hsa-miR-3150a-3p	NA	0	0	0	0	0	0	0	0	0.061	0	0	0	0	0	0	0	0	0	0	0	0	0	1	0	0	0	0	0	0	0.009	0	0.143
S9606_2564	hsa-miR-6746-3p	NA	0	0	0	0	0	0	0	0	0	0	0	0	0	0.334	0	0	0	0	0	0	0	0	0	0	0	0	0	5	0	0.048	0	0.714
S9606_1251	hsa-miR-4433b-3p	NA	25.99	0	0	0	0	0	0	0	0	0	0	0	0	0	358	0	0	0	0	0	0	0	0	0	0	0	0	0	3.713	0	51.143	0
S9606_1927	hsa-miR-144-5p	NA	0.436	0.817	0	0	0	0.524	0	0.164	0	0	1.558	0.529	0	2.337	6	13	0	0	0	10	0	3	0	0	23	7	0	35	0.254	0.655	4.143	9.714
S9606_584	hsa-miR-379-3p	NA	0	0	0	0	0	0.052	0	0	0	0	0	0	2.297	0	0	0	0	0	0	1	0	0	0	0	0	0	31	0	0.007	0.328	0.143	4.429
S9606_1928	hsa-miR-122-5p	NA	3218.04	10870.9	5090.2	351.036	48.258	162.468	4878.62	734.043	848.396	1881.98	883.798	1572.72	398.753	607.889	44327	172895	85666	3744	660	3101	77706	13431	13997	30337	13044	20801	5381	9105	3517.07	989.653	55442.7	15156.6
S9606_1254	hsa-miR-579-3p	NA	0	0	0	0	0	0	0	0	0	0	0	0	0.074	2.737	0	0	0	0	0	0	0	0	0	0	0	0	1	41	0	0.402	0	6
S9606_1930	hsa-miR-548f-5p	NA	0	0	0	0	0.146	1.048	0	0	0	0	0	0	0	0	0	0	0	0	2	20	0	0	0	0	0	0	0	0	0.171	0	3.143	0
S9606_1929	hsa-miR-206	NA	0.218	0.126	0.119	0	0.146	3.039	26.494	9.728	3.697	1.613	12.331	1.588	24.232	7.277	3	2	2	0	2	58	422	178	61	26	182	21	327	109	4.306	8.638	69.857	129.143
S9606_1256	hsa-miR-382-5p	NA	8.058	2.641	8.913	0.094	9.871	7.964	24.109	10.548	84.434	4.777	3.252	20.112	62.618	1.001	111	42	150	1	135	152	384	193	1393	77	48	266	845	15	8.807	26.677	139.286	405.286
S9606_1933	hsa-miR-6810-3p	NA	0	0	0	0	0	0	0	0	1.637	0	0	0	0	0.067	0	0	0	0	0	0	0	0	27	0	0	0	0	1	0	0.243	0	4
S9606_1261	hsa-miR-3115	NA	6.243	0	0	0	0	0	0	1.148	0	0	0	0	0	0	86	0	0	0	0	0	0	21	0	0	0	0	0	0	0.892	0.164	12.286	3
S9606_592	hsa-miR-5010-5p	NA	0	0	0	0	0.219	4.977	0.063	0.055	4.97	0	0	0	0.445	15.156	0	0	0	0	3	95	1	1	82	0	0	0	6	227	0.751	2.946	14.143	45.143
S9606_1263	hsa-miR-5010-3p	NA	1.888	0.126	0	0	0.292	6.968	2.825	1.749	0	2.668	3.794	0	4.446	5.875	26	2	0	0	4	133	45	32	0	43	56	0	60	88	1.728	2.647	30	39.857
S9606_1940	hsa-miR-340-5p	NA	14.229	5.344	8.497	0	0.073	3.353	47.338	5.301	27.094	6.204	5.014	0.151	35.94	7.878	196	85	143	0	1	64	754	97	447	100	74	2	485	118	11.262	12.512	177.571	189
S9606_1941	hsa-miR-3120-5p	NA	0	0	0	0	0	0	0	1.64	0	0	0	0	0	0	0	0	0	0	0	0	0	30	0	0	0	0	0	0	0	0.234	0	4.286
S9606_1265	hsa-miR-188-5p	NA	0	0	0	0	0	0	0	0	0	0	0	0	0	0.067	0	0	0	0	0	0	0	0	0	0	0	0	0	1	0	0.01	0	0.143
S9606_1942	hsa-miR-485-3p	NA	0	0.063	0	0	0	0	3.641	0.109	5.031	1.055	0	2.722	0	0	0	1	0	0	0	0	58	2	83	17	0	36	0	0	0.529	1.274	8.429	19.714
S9606_2585	hsa-miR-4775	NA	0	0	5.169	0	0	0	0	0	0	0	0	0	0	0	0	0	87	0	0	0	0	0	0	0	0	0	0	0	0.738	0	12.429	0
S9606_1944	hsa-miR-25-3p	NA	347.526	172.594	182.536	43.411	17.987	164.197	156.393	221.126	152.865	191.07	299.004	168.076	204.452	354.252	4787	2745	3072	463	246	3134	2491	4046	2522	3080	4413	2223	2759	5306	154.949	227.263	2419.71	3478.43
S9606_608	hsa-miR-548o-5p	NA	0	0	0	0	0	0	0	0	0.061	2.357	0	0	0	0	0	0	0	0	0	0	0	0	1	38	0	0	0	0	0	0.345	0	5.571
S9606_1270	hsa-miR-4516	NA	0	0	0	0	0	0	8.538	0	0	0	0.136	10.283	0	0	0	0	0	0	0	0	136	0	0	0	2	136	0	0	1.22	1.488	19.429	19.714
S9606_1949	hsa-miR-3688-3p	NA	2.977	3.395	4.991	0	0	0	0.126	2.405	0	0	0	3.856	0	0	41	54	84	0	0	0	2	44	0	0	0	51	0	0	1.641	0.894	25.857	13.571
S9606_1276	hsa-miR-409-3p	NA	13.358	14.524	9.151	0	8.409	25.41	25.239	13.827	144.501	32.321	0.068	9.602	112.415	3.539	184	231	154	0	115	485	402	253	2384	521	1	127	1517	53	13.727	45.182	224.429	693.714
S9606_1275	hsa-miR-204-5p	NA	142.147	307.777	380.817	85.509	31.66	37.565	191.488	86.57	115.467	115.51	103.801	252.152	156.73	31.246	1958	4895	6409	912	433	717	3050	1584	1905	1862	1532	3335	2115	468	168.138	123.068	2624.86	1828.71
S9606_2591	hsa-miR-3940-3p	NA	0	0	0	0	0	0	0	0.055	1.152	0	0	0	0	0	0	0	0	0	0	0	0	1	19	0	0	0	0	0	0	0.172	0	2.857
S9606_1277	hsa-miR-1249-3p	NA	0.653	0	6.774	0.094	0	0.157	8.476	0	1.273	0	0	0	0	0.134	9	0	114	1	0	3	135	0	21	0	0	0	0	2	2.308	0.201	37.429	3.286
S9606_1951	hsa-miR-455-3p	NA	0.145	0	0	0	0	0.052	0.126	0	0	0	0	0	0	0	2	0	0	0	0	1	2	0	0	0	0	0	0	0	0.046	0	0.714	0
S9606_619	hsa-miR-423-5p	NA	181.93	235.91	211.77	15.47	0	0	251.509	0	219.6	0	172.911	0	170.068	140.405	2506	3752	3564	165	0	0	4006	0	3623	0	2552	0	2295	2103	128.084	100.426	1999	1510.43
S9606_1952	hsa-miR-425-5p	NA	100.112	21.629	13.666	6.657	0.658	48.044	55.751	32.081	43.035	46.465	39.095	13.609	25.344	60.088	1379	344	230	71	9	917	888	587	710	749	577	180	342	900	35.217	37.102	548.286	577.857
S9606_1953	hsa-miR-181c-5p	NA	27.515	17.542	0.059	15.845	0.512	10.793	40.872	8.854	20.002	22.457	6.843	0.68	26.9	4.006	379	279	1	169	7	206	651	162	330	362	101	9	363	60	16.163	12.82	241.714	198.143
S9606_2596	hsa-miR-212-5p	NA	0	0	0.059	0	0	0	0	0	0.121	1.551	0	0	0	0	0	0	1	0	0	0	0	0	2	25	0	0	0	0	0.008	0.239	0.143	3.857
S9606_1284	hsa-miR-183-5p	NA	226.36	274.704	438.097	33.003	43.944	265.995	172.088	187.241	995.2	301.68	173.385	229.545	233.872	220.923	3118	4369	7373	352	601	5077	2741	3426	16419	4863	2559	3036	3156	3309	207.742	334.549	3375.86	5252.57
S9606_2598	hsa-miR-889-3p	NA	5.59	0	0	0	0	1.886	3.641	0.328	17.396	0	0	0	12.968	0	77	0	0	0	0	36	58	6	287	0	0	0	175	0	1.588	4.385	24.429	66.857
S9606_1957	hsa-miR-338-3p	NA	1.67	0	0	0	0	0	0	0	0.061	2.854	0	0	0	0	23	0	0	0	0	0	0	0	1	46	0	0	0	0	0.239	0.416	3.286	6.714
S9606_624	hsa-miR-200a-3p	NA	0	0	0	0	0	0	0	0.055	0	0	0	2.495	0	0	0	0	0	0	0	0	0	1	0	0	0	33	0	0	0	0.364	0	4.857
S9606_1959	hsa-miR-211-5p	NA	1.234	6.288	0	0	0	0	0	0	0.061	1.241	0	0	0	0	17	100	0	0	0	0	0	0	1	20	0	0	0	0	1.075	0.186	16.714	3
S9606_1289	hsa-miR-501-3p	NA	0	4.024	0	0	0	0	0	0	0	0	0	0	0	0.067	0	64	0	0	0	0	0	0	0	0	0	0	0	1	0.575	0.01	9.143	0.143
S9606_629	hsa-miR-3184-3p	NA	0	3.71	0	0	39.995	212.817	1.946	130.293	0	125.932	0	82.412	0	0.067	0	59	0	0	547	4062	31	2384	0	2030	0	1090	0	1	36.924	48.386	671.286	786.429
S9606_2605	hsa-miR-574-5p	NA	8.131	46.025	36.246	0.188	14.843	17.132	21.472	14.264	4.849	27.606	3.794	11.039	24.38	10.015	112	732	610	2	203	327	342	261	80	445	56	146	329	150	20.577	13.707	332.571	209.571
S9606_631	hsa-miR-29b-1-5p	NA	0	0	4.278	0	0.073	1.31	0	0	0	0.248	5.759	0	0	4.34	0	0	72	0	1	25	0	0	0	4	85	0	0	65	0.809	1.478	14	22
S9606_630	hsa-miR-548e-3p	NA	0	0	0	0	0	0	0	0	0	0	0.068	0	4.298	0	0	0	0	0	0	0	0	0	0	0	1	0	58	0	0	0.624	0	8.429
S9606_634	hsa-miR-1343-3p	NA	0	0.063	0	0	0	0.052	0	0	0.061	0	0	0	0	0	0	1	0	0	0	1	0	0	1	0	0	0	0	0	0.016	0.009	0.286	0.143
S9606_1970	hsa-miR-140-3p	NA	1.089	0	0	0	0.073	0	0.126	8.581	0	1.799	0	0	0	0	15	0	0	0	1	0	2	157	0	29	0	0	0	0	0.184	1.483	2.571	26.571
S9606_1294	hsa-miR-103b	NA	5.953	0	0	0.094	0.512	25.148	0	0	19.457	40.447	0	17.541	13.042	52.343	82	0	0	1	7	480	0	0	321	652	0	232	176	784	4.53	20.404	81.429	309.286
S9606_1974	hsa-miR-7850-5p	NA	0	0	8.556	0	0	0	0	0	3.94	0	0	0	0	0	0	0	144	0	0	0	0	0	65	0	0	0	0	0	1.222	0.563	20.571	9.286
S9606_1976	hsa-miR-625-5p	NA	32.669	24.019	45.277	0	0.292	12.207	46.773	31.316	108.436	108.562	28.728	25.102	60.172	15.156	450	382	762	0	4	233	745	573	1789	1750	424	332	812	227	23.034	53.925	368	843.857
S9606_1977	hsa-miR-1287-3p	NA	2.251	0	0	0	0	0	0	0	0	0	0	0	0	0	31	0	0	0	0	0	0	0	0	0	0	0	0	0	0.322	0	4.429	0
S9606_1978	hsa-miR-369-3p	NA	0	0	2.555	0	0	0.262	6.969	2.623	16.668	4.032	0	0.151	9.559	0	0	0	43	0	0	5	111	48	275	65	0	2	129	0	1.398	4.719	22.714	74.143
S9606_641	hsa-miR-410-3p	NA	0	0	0.059	0	0	0.105	0.377	0.109	24.851	4.963	0	3.478	0	0	0	0	1	0	0	2	6	2	410	80	0	46	0	0	0.077	4.772	1.286	76.857
S9606_1979	hsa-miR-132-3p	NA	0	0	0	0	0	0	0	0	0.121	0.062	0	0	0.074	0	0	0	0	0	0	0	0	0	2	1	0	0	1	0	0	0.037	0	0.571
S9606_643	hsa-miR-365b-3p	NA	0	2.704	0	0	0	0	0	0	0	0	0	0	0	0	0	43	0	0	0	0	0	0	0	0	0	0	0	0	0.386	0	6.143	0
S9606_1297	hsa-miR-214-3p	NA	0	0	0	0	0	0	0.063	0	0.061	0.062	0	0	0	0	0	0	0	0	0	0	1	0	1	1	0	0	0	0	0.009	0.018	0.143	0.286
S9606_1298	hsa-miR-1197	NA	0	0	5.11	0	0	0	0	0	0	0	0	0	0	0	0	0	86	0	0	0	0	0	0	0	0	0	0	0	0.73	0	12.286	0
S9606_2619	hsa-miR-877-3p	NA	0.145	0	0	0	0	0	0	0	0	0	0	0	0	0	2	0	0	0	0	0	0	0	0	0	0	0	0	0	0.021	0	0.286	0
S9606_2623	hsa-miR-27b-3p	NA	182.729	223.649	180.812	36.754	28.004	40.185	201.534	58.424	224.813	165.449	33.336	91.41	156.359	31.379	2517	3557	3043	392	383	767	3210	1069	3709	2667	492	1209	2110	470	127.667	108.738	1981.29	1675.14
S9606_1301	hsa-miR-21-5p	NA	263.167	250.623	267.624	48.286	53.522	104.051	268.586	184.945	409.863	362.102	278.27	201.646	243.357	204.099	3625	3986	4504	515	732	1986	4278	3384	6762	5837	4107	2667	3284	3057	179.408	269.183	2803.71	4156.86
S9606_1303	hsa-miR-197-3p	NA	26.861	10.312	10.517	33.003	11.699	28.92	54.747	7.597	14.911	10.67	18.294	10.056	13.042	7.01	370	164	177	352	160	552	872	139	246	172	270	133	176	105	25.151	11.654	378.143	177.286
S9606_650	hsa-miR-4467	NA	0	0	0	0	0	0.052	0	2.459	0	0	0	0	0	0	0	0	0	0	0	1	0	45	0	0	0	0	0	0	0.007	0.351	0.143	6.429
S9606_652	hsa-miR-155-5p	NA	8.349	0	1.723	5.063	5.338	2.672	9.669	5.465	8.243	8.685	17.007	8.846	15.71	28.241	115	0	29	54	73	51	154	100	136	140	251	117	212	423	4.688	13.171	68	197
S9606_1985	hsa-miR-1908-3p	NA	0	0	0	0	0	1.834	3.076	0.656	0.061	0.744	0.068	0	0	0	0	0	0	0	0	35	49	12	1	12	1	0	0	0	0.701	0.218	12	3.714
S9606_2627	hsa-miR-326	NA	0.29	0	0	0	0	2.096	16.638	1.749	3.819	0	0	0.076	3.409	2.07	4	0	0	0	0	40	265	32	63	0	0	1	46	31	2.718	1.589	44.143	24.714
S9606_1307	hsa-miR-4485-5p	NA	0	0	0	0	0	0.733	0	0	0	0	0	0	0	0	0	0	0	0	0	14	0	0	0	0	0	0	0	0	0.105	0	2	0
S9606_1305	hsa-miR-5582-3p	NA	0	0	0	0	0	0	0	0.055	1.03	0	0	0	0	0	0	0	0	0	0	0	0	1	17	0	0	0	0	0	0	0.155	0	2.571
S9606_657	hsa-let-7d-3p	NA	204.073	321.798	251.224	63.381	101.341	134.648	459.258	104.988	407.863	306.456	97.906	152.652	282.484	106.022	2811	5118	4228	676	1386	2570	7315	1921	6729	4940	1445	2019	3812	1588	219.389	208.339	3443.43	3207.71
S9606_1311	hsa-miR-145-5p	NA	0.073	3.207	6.477	0	0.073	2.41	6.718	3.115	0	0.062	2.981	0	0	0.067	1	51	109	0	1	46	107	57	0	1	44	0	0	1	2.708	0.889	45	14.714
S9606_1992	hsa-miR-130a-3p	NA	0.073	0	0	0	0.146	2.882	4.018	0.055	5.576	0	0	0.227	6.966	0	1	0	0	0	2	55	64	1	92	0	0	3	94	0	1.017	1.832	17.429	27.143
S9606_2636	hsa-miR-3529-3p	NA	441.758	313.498	0	0	69.974	575.843	0	324.365	305.003	254.532	209.025	0	671.084	0	6085	4986	0	0	957	10991	0	5935	5032	4103	3085	0	9056	0	200.153	252.001	3288.43	3887.29
S9606_662	hsa-miR-1275	NA	0	0	0	0	0	0	0	1.476	0	2.605	0	0	0	0.067	0	0	0	0	0	0	0	27	0	42	0	0	0	1	0	0.593	0	10
S9606_663	hsa-miR-500a-3p	NA	0	0	0	0	0	0.052	0	0	0	0	0	0	0	0	0	0	0	0	0	1	0	0	0	0	0	0	0	0	0.007	0	0.143	0
S9606_1996	hsa-miR-142-3p	NA	14.447	16.914	4.219	0	3.729	12.522	35.033	12.024	28.973	32.631	0.068	13.685	16.896	18.761	199	269	71	0	51	239	558	220	478	526	1	181	228	281	12.409	17.577	198.143	273.571
S9606_666	hsa-miR-219a-2-3p	NA	0	0.063	0	0	0	0.052	4.834	0	0	0	0	0	0	0	0	1	0	0	0	1	77	0	0	0	0	0	0	0	0.707	0	11.286	0
S9606_667	hsa-miR-22-3p	NA	1028.06	1302.09	1142.21	189.582	203.633	928.966	1156.34	1440.87	1563.38	1374.77	1589.74	478.975	792.688	1108.02	14161	20709	19223	2022	2785	17731	18418	26364	25793	22161	23463	6335	10697	16596	850.126	1192.64	13578.4	18772.7
S9606_2643	hsa-miR-16-5p	NA	3725.79	2763.58	3690.28	359.943	497.42	3555.07	2538.76	2382.26	2108.66	3385.66	3009.14	978.061	1179.51	4006.46	51321	43953	62106	3839	6803	67855	40437	43589	34789	54576	44412	12936	15917	60009	2447.26	2435.68	39473.4	38032.6
S9606_669	hsa-miR-411-5p	NA	102.145	43.761	30.779	12.564	0.731	28.449	43.383	49.242	747.537	37.718	9.215	89.52	129.682	29.443	1407	696	518	134	10	543	691	901	12333	608	136	1184	1750	441	37.402	156.051	571.286	2479
S9606_2000	hsa-miR-1537-3p	NA	0	4.779	0	0	0	0	0	0	0	0	8.469	0	0	0	0	76	0	0	0	0	0	0	0	0	125	0	0	0	0.683	1.21	10.857	17.857
S9606_1328	hsa-miR-433-3p	NA	0.944	0	0	0	0	0.052	0.251	0	4.485	0	0	5.973	0	0	13	0	0	0	0	1	4	0	74	0	0	79	0	0	0.178	1.494	2.571	21.857
S9606_2002	hsa-miR-5187-5p	NA	0	0	0	0	0.073	1.834	0	3.334	0	0	0	0	0	0	0	0	0	0	1	35	0	61	0	0	0	0	0	0	0.272	0.476	5.143	8.714
S9606_2004	hsa-miR-4646-3p	NA	0	0	0	0	0	0	0	0	0	0.931	0	0	0	0	0	0	0	0	0	0	0	0	0	15	0	0	0	0	0	0.133	0	2.143
S9606_2652	hsa-miR-7706	NA	0	0	0	0	0	0	0	0	0	0.062	0	0	0	0	0	0	0	0	0	0	0	0	0	1	0	0	0	0	0	0.009	0	0.143
S9606_680	hsa-miR-365a-3p	NA	0	2.704	0	0	0	0	0	0	0	0	0	0	0	0	0	43	0	0	0	0	0	0	0	0	0	0	0	0	0.386	0	6.143	0
S9606_1333	hsa-miR-4749-3p	NA	0	0	0	0	0	0	0	0	0.121	5.583	0	0	0	0	0	0	0	0	0	0	0	0	2	90	0	0	0	0	0	0.815	0	13.143
S9606_2008	hsa-miR-27a-3p	NA	434.861	484.332	296.799	107.823	41.75	153.247	501.071	254.628	660.679	460.863	208.889	342.503	409.424	153.825	5990	7703	4995	1150	571	2925	7981	4659	10900	7429	3083	4530	5525	2304	288.555	355.83	4473.57	5490
S9606_682	hsa-miR-3179	NA	0	0	0	0	0	0	0	0	0.061	0	0	0	0	0	0	0	0	0	0	0	0	0	1	0	0	0	0	0	0	0.009	0	0.143
S9606_684	hsa-miR-744-3p	NA	0	0	0	0	0	0.105	4.583	0	0.061	0	0	0	0	0	0	0	0	0	0	2	73	0	1	0	0	0	0	0	0.67	0.009	10.714	0.143
S9606_2009	hsa-miR-671-5p	NA	0	4.779	0	0	0.219	0	0.063	0.055	0.242	7.196	1.829	0.151	11.783	0.668	0	76	0	0	3	0	1	1	4	116	27	2	159	10	0.723	3.132	11.429	45.571
S9606_2010	hsa-miR-1285-5p	NA	1.742	0	0	0	0	0	0	0	0	0	0	0	0	0	24	0	0	0	0	0	0	0	0	0	0	0	0	0	0.249	0	3.429	0
S9606_2657	hsa-miR-1976	NA	0	0	0	0	0	0	0	0	0	0	0	0.076	0	0	0	0	0	0	0	0	0	0	0	0	0	1	0	0	0	0.011	0	0.143
S9606_2656	hsa-miR-191-5p	NA	4482.92	5322.56	4550.85	572.59	564.688	4021.73	4559.49	3879.86	5060.5	4086.29	1363.37	1635.09	1081.84	2533.57	61750	84652	76589	6107	7723	76762	72623	70991	83489	65870	20122	21626	14599	37948	3439.26	2805.79	55172.3	44949.3
S9606_1340	hsa-miR-3177-3p	NA	0	0	0	0	0	0	0	0.055	0.061	0	0	0	0	0	0	0	0	0	0	0	0	1	1	0	0	0	0	0	0	0.016	0	0.286
S9606_1341	hsa-miR-4687-5p	NA	0	0	0	0	0	0	0	0	0	0	0	0	0	0.067	0	0	0	0	0	0	0	0	0	0	0	0	0	1	0	0.01	0	0.143
